# Supplementary material for: Single-cell sequencing of immune cells from anticitrullinated peptide antibody positive and negative rheumatoid arthritis
Source: Nat Commun. 2021 Aug 17;12:4977. doi: 10.1038/s41467-021-25246-7 (PMC8371160; doi:10.1038/s41467-021-25246-7)
Supplement: Supplementary file 4 — Source Data [file 41467_2021_25246_MOESM4_ESM.xlsx]

## Sheet: fig1c
fig1c: B cell proportion																										cell numbers used for proportion calculation
samples	HC1_PBMC	HC2_PBMC	HC3_PBMC	HC4_PBMC	RA1_PBMC	RA3_PBMC	RA4_PBMC	RA5_PBMC	RA6_PBMC	RA8_PBMC	RA11_PBMC	RA16_PBMC	RA17_PBMC	RA18_PBMC	RA2_PBMC	RA9_PBMC	RA10_PBMC	RA12_PBMC	RA13_PBMC	RA14_PBMC	RA15_PBMC	RA19_PBMC	RA20_PBMC	RA21_PBMC		samples	HC1_PBMC	HC2_PBMC	HC3_PBMC	HC4_PBMC	RA1_PBMC	RA3_PBMC	RA4_PBMC	RA5_PBMC	RA6_PBMC	RA8_PBMC	RA11_PBMC	RA16_PBMC	RA17_PBMC	RA18_PBMC	RA2_PBMC	RA9_PBMC	RA10_PBMC	RA12_PBMC	RA13_PBMC	RA14_PBMC	RA15_PBMC	RA19_PBMC	RA20_PBMC
Naive B	0.427817	0.336	0.146853	0.191099	0.472371	0.155844	0.135266	0.426121	0.154639	0.200843	0.154562	0.3875	0.394125	0.204793	0.139601	0.213043	0.17199	0.0475285	0.0826613	0.187348	0.169607	0.326676	0.285078	0.231373		Naive B	243	126	42	73	265	72	28	323	75	143	83	31	322	94	49	147	70	25	205	154	125	229	128
Mem-unsw B	0.272887	0.178667	0.36014	0.439791	0.171123	0.417749	0.178744	0.270448	0.241237	0.448034	0.182495	0.0375	0.259486	0.374728	0.264957	0.408696	0.45946	0.180608	0.481048	0.462287	0.458616	0.24679	0.242762	0.113725		Mem-unsw B	155	67	103	168	96	193	37	205	117	319	98	3	212	172	93	282	187	95	1193	380	338	173	109
Mem-sw B	0.22007	0.456	0.433566	0.311518	0.308378	0.378788	0.304348	0.287599	0.420619	0.272472	0.350093	0.45	0.301102	0.337691	0.387464	0.334783	0.316953	0.165399	0.218145	0.312652	0.233379	0.375178	0.396437	0.415686		Mem-sw B	125	171	124	119	173	175	63	218	204	194	188	36	246	155	136	231	129	87	541	257	172	263	178
Plasma B	0.0792253	0.0293333	0.0594406	0.0575916	0.0481283	0.0476191	0.381643	0.0158311	0.183505	0.0786517	0.312849	0.125	0.0452876	0.0827887	0.207977	0.0434783	0.051597	0.606464	0.218145	0.0377129	0.138399	0.0513552	0.0757238	0.239216		Plasma B	45	11	17	22	27	22	79	12	89	56	168	10	37	38	73	30	21	319	541	31	102	36	34
fig1c: T cell proportion																										cell numbers used for proportion calculation
samples	HC1_PBMC	HC2_PBMC	HC3_PBMC	HC4_PBMC	RA1_PBMC	RA3_PBMC	RA4_PBMC	RA5_PBMC	RA6_PBMC	RA8_PBMC	RA11_PBMC	RA16_PBMC	RA17_PBMC	RA18_PBMC	RA2_PBMC	RA9_PBMC	RA10_PBMC	RA12_PBMC	RA13_PBMC	RA14_PBMC	RA15_PBMC	RA19_PBMC	RA20_PBMC	RA21_PBMC		samples	HC1_PBMC	HC2_PBMC	HC3_PBMC	HC4_PBMC	RA1_PBMC	RA3_PBMC	RA4_PBMC	RA5_PBMC	RA6_PBMC	RA8_PBMC	RA11_PBMC	RA16_PBMC	RA17_PBMC	RA18_PBMC	RA2_PBMC	RA9_PBMC	RA10_PBMC	RA12_PBMC	RA13_PBMC	RA14_PBMC	RA15_PBMC	RA19_PBMC	RA20_PBMC
Na<U+00EF>ve T	0.230971	0.177852	0.0713765	0.0951547	0.0420975	0.0726172	0.0578339	0.0794788	0.0516166	0.0658315	0.0403445	0.0351171	0.154058	0.0689925	0.106145	0.110116	0.061086	0.0527211	0.052743	0.0796165	0.0881205	0.138516	0.275994	0.114681		Na<U+00EF>ve T	352	477	98	163	171	144	110	244	91	268	178	105	782	176	152	295	108	31	274	191	158	629	868
Central Memory T	0.324803	0.258389	0.145666	0.222417	0.141802	0.118507	0.124606	0.211401	0.14861	0.209039	0.150499	0.149164	0.361505	0.261074	0.269553	0.215752	0.109729	0.122449	0.142445	0.24677	0.150586	0.335389	0.260413	0.192798		Central Memory T	495	693	200	381	576	235	237	649	262	851	664	446	1835	666	386	578	194	72	740	592	270	1523	819
Effector Memory T	0.167323	0.199851	0.223598	0.296556	0.140325	0.25063	0.13775	0.196091	0.233125	0.237534	0.198549	0.16087	0.222616	0.261858	0.293994	0.276969	0.140271	0.195578	0.149567	0.208003	0.201339	0.19335	0.199046	0.1759		Effector Memory T	255	536		508	570	497	262	602	411	967	876	481	1130	668	421	742	248	115	777	499	361	878	626
GZMKhi CD4 T	0.0748031	0.0995526	0.0961398	0.0636311	0.0691777	0.0816944	0.0488959	0.0442997	0.100397	0.0616556	0.0979148	0.045485	0.0918046	0.0588005	0.0509776	0.08324	0.0882353	0.079932	0.112993	0.0933722	0.0741774	0.0880863	0.072814	0.111634		GZMKhi CD4 T	114	267	132	109	281	162	93	136	177	251	432	136	466	150	73	223	156	47	587	224	133	400	229
IFN-act T	0.00656168	0.00633855	0.002185	0.00642148	0.00443131	0.00706001	0.011041	0.00618892	0.00226886	0.0036846	0.00430644	0.00535117	0.00925926	0.0101921	0.00907821	0.00783875	0.0141403	0.00340136	0.00192493	0.00458524	0.00948132	0.00506496	0.0073132	0.00720222		IFN-act T	10	17	3	11	18	14	21	19	4	15	19	16	47	26	13	21	25	2	10	11	17	23	23
Cytotoxic T	0.0885827	0.0920954	0.162418	0.113835	0.313146	0.193142	0.270768	0.290879	0.174135	0.183984	0.228015	0.410368	0.0514184	0.129361	0.0614525	0.0899589	0.232466	0.153061	0.241386	0.153814	0.208031	0.10174	0.0620032	0.169806		Cytotoxic T	135	247	223	195	1272	383	515	893	307	749	1006	1227	261	330	88	241	411	90	1254	369	373	462	195
GZMKhi CD8T	0.0826772	0.147651	0.273125	0.165207	0.270556	0.251135	0.31756	0.141042	0.24447	0.208548	0.256346	0.163211	0.072104	0.170129	0.160615	0.180664	0.318439	0.314626	0.27565	0.185911	0.230898	0.109227	0.0887122	0.190859		GZMKhi CD8T	126	396	375	283	1099	498	604	433	431	849	1131	488	366	434	230	484	563	185	1432	446	414	496	279
Exhausted T	0.0242782	0.01827	0.0254916	0.0367776	0.0184638	0.0252143	0.0315457	0.0306189	0.0453772	0.0297224	0.0240254	0.0304348	0.037234	0.0395923	0.0481844	0.035461	0.0356335	0.0782313	0.0232916	0.0279283	0.0373675	0.0286281	0.0337043	0.0371191		Exhausted T	37	49	35	63	75	50	60	94	80	121	106	91	189	101	69	95	63	46	121	67	67	130	106
fig1c: Monocyte/DC proportion																										cell numbers used for proportion calculation
samples	HC1_PBMC	HC2_PBMC	HC3_PBMC	HC4_PBMC	RA1_PBMC	RA3_PBMC	RA4_PBMC	RA5_PBMC	RA6_PBMC	RA8_PBMC	RA11_PBMC	RA16_PBMC	RA17_PBMC	RA18_PBMC	RA2_PBMC	RA9_PBMC	RA10_PBMC	RA12_PBMC	RA13_PBMC	RA14_PBMC	RA15_PBMC	RA19_PBMC	RA20_PBMC	RA21_PBMC		samples	HC1_PBMC	HC2_PBMC	HC3_PBMC	HC4_PBMC	RA1_PBMC	RA3_PBMC	RA4_PBMC	RA5_PBMC	RA6_PBMC	RA8_PBMC	RA11_PBMC	RA16_PBMC	RA17_PBMC	RA18_PBMC	RA2_PBMC	RA9_PBMC	RA10_PBMC	RA12_PBMC	RA13_PBMC	RA14_PBMC	RA15_PBMC	RA19_PBMC	RA20_PBMC
CD14+ M	0.62766	0.502119	0.452952	0.413776	0.584354	0.459547	0.401112	0.595708	0.359862	0.303881	0.400447	0.568728	0.578863	0.3572	0.462603	0.42457	0.313475	0.393309	0.37617	0.404093	0.360811	0.464637	0.580275	0.590909		CD14+ M	354	711	491	847	859	1420	505	1749	624	877	358	331	723	444	903	667	442	435	2491	1007	836	473	253
IFN-act CD14+ M	0.0638298	0.0911017	0.0811808	0.0723009	0.121769	0.0944984	0.0651311	0.114441	0.0397924	0.0315315	0.0525727	0.0790378	0.107286	0.0691874	0.0824795	0.0585614	0.0510638	0.0506329	0.0211417	0.0557785	0.0820026	0.0785855	0.0733945	0.110672		IFN-act CD14+ M	36	129	88	148	179	292	82	336	69	91	47	46	134	86	161	92	72	56	140	139	190	80	32
GNLYhi CD14+ M	0.0957447	0.0805085	0.159594	0.085491	0.0714286	0.157929	0.162828	0.102861	0.183391	0.290021	0.116331	0.104811	0.0984788	0.153661	0.175717	0.149586	0.26383	0.283002	0.394141	0.300562	0.232197	0.130648	0.0825688	0.181489		GNLYhi CD14+ M	54	114	173	175	105	488	205	302	318	837	104	61	123	191	343	235	372	313	2610	749	538	133	36
CD16+ M	0.0904255	0.218927	0.168819	0.288715	0.139456	0.176375	0.253376	0.131812	0.261822	0.20201	0.310962	0.197595	0.110488	0.296862	0.190061	0.182686	0.147518	0.141953	0.077318	0.100722	0.142426	0.206287	0.139908	0.0790514		CD16+ M	51	310	183	591	205	545	319	387	454	583	278	115	138	369	371	287	208	157	512	251	330	210	61
GNLYhi CD16+ M	0.0106383	0.0409605	0.0498155	0.0542257	0.00816326	0.0517799	0.0532168	0.0200954	0.0951557	0.0755371	0.0436242	0.0120275	0.00880705	0.0659694	0.0358607	0.0528326	0.105674	0.0479204	0.0267291	0.0509631	0.0418645	0.0225933	0.0114679	0.00527009		GNLYhi CD16+ M	6	58	54	111	12	160	67	59	165	218	39	7	11	82	70	83	149	53	177	127	97	23	5
cDC	0.0780142	0.0572034	0.0756458	0.0718124	0.0598639	0.0475728	0.0405083	0.0245232	0.0449827	0.0693001	0.0682327	0.0274914	0.0632506	0.0498793	0.0389344	0.112031	0.0787234	0.0524412	0.0797342	0.0726324	0.123867	0.0746562	0.0779816	0.0256917		cDC	44	81	82	147	88	147	51	72	78	200	61	16	79	62	76	176	111	58	528	181	287	76	34
IL1Bhi DC	0.00177305	0.00282486	0.000922509	0.00146556	0	0.000647249	0.00397141	0.0023842	0.00346021	0.004158	0.00111857	0.00171821	0.00240192	0.00160901	0.00204918	0.00445576	0.0070922	0.00723327	0.00634249	0.0024077	0.00647389	0.00196464	0.0183486	0.00197628		IL1Bhi DC	1	4	1	3	0	2	5	7	6	12	1	1	3	2	4	7	10	8	42	6	15	2	8
pDC	0.0319149	0.00635593	0.0110701	0.012213	0.014966	0.0116505	0.019857	0.00817439	0.011534	0.023562	0.00671141	0.00859107	0.0304243	0.00563154	0.0122951	0.0152769	0.0326241	0.0235081	0.0184234	0.0128411	0.0103582	0.0206287	0.016055	0.00494071		pDC	18	9	12	25	22	36	25	24	20	68	6	5	38	7	24	24	46	26	122	32	24	21	7
[truncated: 1 more columns]

## Sheet: Fig. 1e
fig1e: macrophage proportion																	cell numbers used for proportion calculation
samples	RA3_SM	RA4_SM	RA6_SM	RA8_SM	RA11_SM	RA16_SM	RA17_SM	RA18_SM	RA2_SM	RA9_SM	RA10_SM	RA12_SM	RA14_SM	RA20_SM	RA21_SM		samples	RA3_SM	RA4_SM	RA6_SM	RA8_SM	RA11_SM	RA16_SM	RA17_SM	RA18_SM	RA2_SM	RA9_SM	RA10_SM	RA12_SM	RA14_SM	RA20_SM	RA21_SM
CCL+ Mk	0.210124	0.128085	0.108495	0.399527	0.159375	0.197943	0.097324	0.27695	0.250168	0.278958	0.197444	0.333155	0.325609	0.111065	0.211051		CCL+ Mk	220	301	258	338	1235	77	531	799	373	407	896	621	3527	265	275
CCL3+CCL3L3+ Mk	0.273161	0.328936	0.211102	0.119385	0.188282	0.244216	0.320198	0.216291	0.178404	0.296779	0.330322	0.319206	0.261263	0.38684	0.248657		CCL3+CCL3L3+ Mk	286	773	502	101	1459	95	1747	624	266	433	1499	595	2830	923	324
SPP1hi Mk	0.366762	0.394043	0.55677	0.411347	0.523939	0.40874	0.412573	0.361872	0.419182	0.293352	0.312032	0.224785	0.309915	0.396899	0.349962		SPP1hi Mk	384	926	1324	348	4060	159	2251	1044	625	428	1416	419	3357	947	456
M1 Mk	0.0687679	0.0617021	0.0428932	0.034279	0.0401342	0.0642674	0.0821114	0.0568458	0.0496311	0.0671693	0.0533275	0.0316524	0.0409897	0.0268231	0.0690714		M1 Mk	72	145	102	29	311	25	448	164	74	98	242	59	444	64	90
IFN-act Mk	0.0152818	0.013617	0.0121951	0.00472813	0.0165183	0.0231362	0.0131965	0.0103986	0.0228035	0.0109664	0.00440723	0.00321888	0.00175406	0.00880134	0.00844206		IFN-act Mk	16	32	29	4	128	9	72	30	34	16	20	6	19	21	11
S100A12+IL1B+ Mk	0.0248329	0.0144681	0.0138772	0.0236407	0.00825913	0.0437018	0.0150293	0.00797227	0.0120724	0.0130226	0.0176289	0.0450644	0.00350812	0.0322716	0.04835		S100A12+IL1B+ Mk	26	34	33	20	64	17	82	23	18	19	80	84	38	77	63
MT1G+ Mk	0.0410697	0.0591489	0.0546678	0.0070922	0.0634921	0.0179949	0.0595674	0.0696707	0.0677398	0.0397533	0.0848391	0.0429185	0.0569609	0.0373009	0.0644666		MT1G+ Mk	43	139	130	6	492	7	325	201	101	58	385	80	617	89	84
fig1e: T cell proportion																	cell numbers used for proportion calculation
samples	RA3_SM	RA4_SM	RA6_SM	RA8_SM	RA11_SM	RA16_SM	RA17_SM	RA18_SM	RA2_SM	RA9_SM	RA10_SM	RA12_SM	RA14_SM	RA20_SM	RA21_SM		samples	RA3_SM	RA4_SM	RA6_SM	RA8_SM	RA11_SM	RA16_SM	RA17_SM	RA18_SM	RA2_SM	RA9_SM	RA10_SM	RA12_SM	RA14_SM	RA20_SM	RA21_SM
TCM	0.274193	0.208589	0.137124	0.361538	0.115299	0.266344	0.313364	0.193501	0.152738	0.218182	0.107468	0.211712	0.121534	0.356343	0.437768		TCM	102	102	41	94	104	220	204	131	53	84	118	94	355	191	306
TEM	0.163978	0.229039	0.391304	0.0846154	0.517738	0.0508475	0.159754	0.418021	0.432277	0.433766	0.6102	0.297297	0.718932	0.179104	0.0886981		TEM	61	112	117	22	467	42	104	283	150	167	670	132	2100	96	62
GZMKhi T	0.107527	0.0899796	0.103679	0.0846154	0.0842572	0.245763	0.145929	0.0738552	0.0893372	0.101299	0.064663	0.114865	0.022595	0.117537	0.130186		GZMKhi T	40	44	31	22	76	203	95	50	31	39	71	51	66	63	91
Cytotoxic T	0.0645161	0.0879346	0.0702341	0.130769	0.0731707	0.136804	0.0752688	0.0620384	0.0691643	0.0753247	0.0673953	0.112613	0.0400548	0.100746	0.107296		Cytotoxic T	24	43	21	34	66	113	49	42	24	29	74	50	117	54	75
Exhausted T	0.322581	0.337423	0.250836	0.25	0.16408	0.24092	0.248848	0.227474	0.21902	0.14026	0.127505	0.231982	0.0917494	0.218284	0.181688		Exhausted T	120	165	75	65	148	199	162	154	76	54	140	103	268	117	127
NK	0.0672043	0.0470348	0.0468227	0.0884615	0.0454545	0.059322	0.0568356	0.0251108	0.037464	0.0311688	0.0227687	0.0315315	0.00513523	0.0279851	0.0543634		NK	25	23	14	23	41	49	37	17	13	12	25	14	15	15	38
fig1e: T cell proportion																	cell numbers used for proportion calculation
samples	RA3_SM	RA4_SM	RA6_SM	RA8_SM	RA11_SM	RA16_SM	RA17_SM	RA18_SM	RA2_SM	RA9_SM	RA10_SM	RA12_SM	RA14_SM	RA20_SM	RA21_SM		samples	RA3_SM	RA4_SM	RA6_SM	RA8_SM	RA11_SM	RA16_SM	RA17_SM	RA18_SM	RA2_SM	RA9_SM	RA10_SM	RA12_SM	RA14_SM	RA20_SM	RA21_SM
Memory B cells	0.192488	0.0633484	0.104317	0.409091	0.0560224	0.644068	0.134831	0.228333	0.0653442	0.0775956	0.39759	0.138925	0.372585	0.273159	0.527675		Memory B cells	41	14	29	45	40	190	72	137	56	71	33	106	405	115	143
Plasma B	0.807512	0.936652	0.895683	0.590909	0.943978	0.355932	0.865169	0.771667	0.934656	0.922404	0.60241	0.861075	0.627415	0.726841	0.472325		Plasma B	172	207	249	65	674	105	462	463	801	844	50	657	682	306	128
fig1e: DC proportion																	cell numbers used for proportion calculation
samples	RA3_SM	RA4_SM	RA6_SM	RA8_SM	RA11_SM	RA16_SM	RA17_SM	RA18_SM	RA2_SM	RA9_SM	RA10_SM	RA12_SM	RA14_SM	RA20_SM	RA21_SM		samples	RA3_SM	RA4_SM	RA6_SM	RA8_SM	RA11_SM	RA16_SM	RA17_SM	RA18_SM	RA2_SM	RA9_SM	RA10_SM	RA12_SM	RA14_SM	RA20_SM	RA21_SM
cDC	0.550388	0.659794	0.576923	0.74	0.529086	0.5	0.667482	0.613208	0.398058	0.672727	0.447802	0.394737	0.437634	0.716418	0.496454		cDC	71	64	210	37	191	21	273	65	82	148	163	120	407	48	70
S100Bhi DC	0.108527	0.103093	0.263736	0.12	0.362881	0.190476	0.163814	0.198113	0.393204	0.159091	0.0631868	0.154605	0.0849462	0.149254	0.0780142		S100Bhi DC	14	10	96	6	131	8	67	21	81	35	23	47	79	10	11
LAMP3+ DC	0.0387597	0.14433	0.137363	0.12	0.0914127	0.166667	0.139364	0.0754717	0.0582524	0.0954545	0.104396	0.200658	0.0494624	0.0447761	0.141844		LAMP3+ DC	5	14	50	6	33	7	57	8	12	21	38	61	46	3	20
pDC	0.302326	0.0927835	0.021978	0.02	0.0166205	0.142857	0.0293399	0.113208	0.150485	0.0727273	0.384615	0.25	0.427957	0.0895522	0.283688		pDC	39	9	8	1	6	6	12	12	31	16	140	76	398	6	40

## Sheet: Fig. 2c,f
fig2c left panel					fig2c right panel					fig2f left panel					fig2f right panel
samples	celltype	count	proportions		celltype	ACPA	mean	se		samples	celltype	count	proportions		celltype	ACPA	mean	se
HC1_PBMC	naive B	178	0.512968		naive B	HC	0.401565	0.0624115		RA10_SM	CCL+ Memory B	8	0.266667		CCL+ Memory B	Negative	0.155714	0.0216639
HC2_PBMC	naive B	109	0.490991		naive B	Positive	0.387899	0.0468273		RA11_SM	CCL+ Memory B	20	0.289855		CCL+ Memory B	Positive	0.132908	0.0286633
HC3_PBMC	naive B	28	0.245614		naive B	Negative	0.321673	0.0499034		RA12_SM	CCL+ Memory B	72	0.118421		DRB5+ Memory B	Negative	0.187104	0.0755432
HC4_PBMC	naive B	56	0.356688		Mem-unsw B	HC	0.137867	0.0438645		RA14_SM	CCL+ Memory B	50	0.130208		DRB5+ Memory B	Positive	0.172464	0.0631006
RA1_PBMC	naive B	217	0.541147		Mem-unsw B	Positive	0.131352	0.0196972		RA16_SM	CCL+ Memory B	38	0.144487		DRB5+HOPX Memory B	Negative	0.0790815	0.0313992
RA10_PBMC	naive B	40	0.408163		Mem-unsw B	Negative	0.136276	0.0170198		RA17_SM	CCL+ Memory B	15	0.157895		DRB5+HOPX Memory B	Positive	0.155721	0.0280083
RA11_PBMC	naive B	76	0.226866		Mem-sw B	HC	0.224165	0.0425326		RA18_SM	CCL+ Memory B	56	0.13494		CCL+ Plasma B	Negative	0.00753396	0.00253004
RA12_PBMC	naive B	11	0.0308123		Mem-sw B	Positive	0.190558	0.0209594		RA2_SM	CCL+ Memory B	68	0.0887728		CCL+ Plasma B	Positive	0.00855416	0.00597186
RA13_PBMC	naive B	109	0.143421		Mem-sw B	Negative	0.148145	0.0222186		RA20_SM	CCL+ Memory B	23	0.175573		IGLL5+ Plasma B	Negative	0.144746	0.0351399
RA14_PBMC	naive B	100	0.487805		Plasma B	HC	0.0358305	0.00607017		RA21_SM	CCL+ Memory B	35	0.170732		IGLL5+ Plasma B	Positive	0.165771	0.031243
RA15_PBMC	naive B	61	0.290476		Plasma B	Positive	0.080123	0.021759		RA3_SM	CCL+ Memory B	10	0.0529101		IGHG4hi Plasma B	Negative	0.328617	0.0633881
RA16_PBMC	naive B	28	0.459016		Plasma B	Negative	0.0748406	0.0151767		RA4_SM	CCL+ Memory B	5	0.172414		IGHG4hi Plasma B	Positive	0.237408	0.0511053
RA17_PBMC	naive B	250	0.521921		IGHG4+ Plasma B	HC	0.080824	0.0154152		RA6_SM	CCL+ Memory B	5	0.037594		Dividing Plasma B	Negative	0.0266566	0.00969979
RA18_PBMC	naive B	58	0.339181		IGHG4+ Plasma B	Positive	0.170366	0.0489817		RA8_SM	CCL+ Memory B	6	0.0731707		Dividing Plasma B	Positive	0.054888	0.0207662
RA19_PBMC	naive B	196	0.49		IGHG4+ Plasma B	Negative	0.293869	0.0745085		RA9_SM	CCL+ Memory B	105	0.139628		B1	Negative	0.0705468	0.0186071
RA2_PBMC	naive B	36	0.20339		DRB5+MZB1- Plasma B	HC	0.00403957	0.00183189		RA10_SM	DRB5+ Memory B	11	0.366667		B1	Positive	0.0722862	0.0215711
RA20_PBMC	naive B	93	0.440758		DRB5+MZB1- Plasma B	Positive	0.014136	0.00424124		RA11_SM	DRB5+ Memory B	12	0.173913
RA21_PBMC	naive B	47	0.283133		DRB5+MZB1- Plasma B	Negative	0.013877	0.00351057		RA12_SM	DRB5+ Memory B	21	0.0345395
RA3_PBMC	naive B	44	0.325926		DRB5+MZB1+IGHM+IGHG-	HC	0.115709	0.024105		RA14_SM	DRB5+ Memory B	19	0.0494792
RA4_PBMC	naive B	23	0.184		DRB5+MZB1+IGHM+IGHG-	Positive	0.0255661	0.0105242		RA16_SM	DRB5+ Memory B	113	0.429658
RA5_PBMC	naive B	265	0.614849		DRB5+MZB1+IGHM+IGHG-	Negative	0.0113195	0.00459228		RA17_SM	DRB5+ Memory B	43	0.452632
RA6_PBMC	naive B	44	0.234043							RA18_SM	DRB5+ Memory B	12	0.0289157
RA8_PBMC	naive B	89	0.432039							RA2_SM	DRB5+ Memory B	9	0.0117493
RA9_PBMC	naive B	86	0.438776							RA20_SM	DRB5+ Memory B	64	0.48855
HC1_PBMC	Mem-unsw B	19	0.054755							RA21_SM	DRB5+ Memory B	67	0.326829
HC2_PBMC	Mem-unsw B	34	0.153153							RA3_SM	DRB5+ Memory B	14	0.0740741
HC3_PBMC	Mem-unsw B	29	0.254386							RA4_SM	DRB5+ Memory B	0	0
HC4_PBMC	Mem-unsw B	14	0.089172							RA6_SM	DRB5+ Memory B	5	0.037594
RA1_PBMC	Mem-unsw B	38	0.0947631							RA8_SM	DRB5+ Memory B	15	0.182927
RA10_PBMC	Mem-unsw B	14	0.142857							RA9_SM	DRB5+ Memory B	24	0.0319149
RA11_PBMC	Mem-unsw B	44	0.131343							RA10_SM	DRB5+HOPX Memory B	5	0.166667
RA12_PBMC	Mem-unsw B	16	0.0448179							RA11_SM	DRB5+HOPX Memory B	11	0.15942
RA13_PBMC	Mem-unsw B	62	0.0815789							RA12_SM	DRB5+HOPX Memory B	16	0.0263158
RA14_PBMC	Mem-unsw B	36	0.17561							RA14_SM	DRB5+HOPX Memory B	3	0.0078125
RA15_PBMC	Mem-unsw B	22	0.104762							RA16_SM	DRB5+HOPX Memory B	49	0.186312
RA16_PBMC	Mem-unsw B	18	0.295082							RA17_SM	DRB5+HOPX Memory B	20	0.210526
RA17_PBMC	Mem-unsw B	44	0.091858							RA18_SM	DRB5+HOPX Memory B	21	0.0506024
RA18_PBMC	Mem-unsw B	20	0.116959							RA2_SM	DRB5+HOPX Memory B	11	0.0143603
RA19_PBMC	Mem-unsw B	38	0.095							RA20_SM	DRB5+HOPX Memory B	24	0.183206
RA2_PBMC	Mem-unsw B	27	0.152542							RA21_SM	DRB5+HOPX Memory B	31	0.15122
RA20_PBMC	Mem-unsw B	40	0.189573							RA3_SM	DRB5+HOPX Memory B	9	0.047619
RA21_PBMC	Mem-unsw B	26	0.156627							RA4_SM	DRB5+HOPX Memory B	8	0.275862
RA3_PBMC	Mem-unsw B	21	0.155556							RA6_SM	DRB5+HOPX Memory B	16	0.120301
RA4_PBMC	Mem-unsw B	9	0.072							RA8_SM	DRB5+HOPX Memory B	16	0.195122
RA5_PBMC	Mem-unsw B	44	0.102088							RA9_SM	DRB5+HOPX Memory B	3	0.00398936
RA6_PBMC	Mem-unsw B	24	0.12766							RA10_SM	CCL+ Plasma B	0	0
RA8_PBMC	Mem-unsw B	26	0.126214							RA11_SM	CCL+ Plasma B	0	0
RA9_PBMC	Mem-unsw B	43	0.219388							RA12_SM	CCL+ Plasma B	10	0.0164474
HC1_PBMC	Mem-sw B	42	0.121037							RA14_SM	CCL+ Plasma B	6	0.015625
HC2_PBMC	Mem-sw B	42	0.189189							RA16_SM	CCL+ Plasma B	2	0.00760456
HC3_PBMC	Mem-sw B	32	0.280702							RA17_SM	CCL+ Plasma B	0	0
HC4_PBMC	Mem-sw B	48	0.305732							RA18_SM	CCL+ Plasma B	5	0.0120482
RA1_PBMC	Mem-sw B	88	0.219451							RA2_SM	CCL+ Plasma B	7	0.00913838
RA10_PBMC	Mem-sw B	15	0.153061							RA20_SM	CCL+ Plasma B	0	0
RA11_PBMC	Mem-sw B	45	0.134328							RA21_SM	CCL+ Plasma B	1	0.00487805
RA12_PBMC	Mem-sw B	9	0.0252101							RA3_SM	CCL+ Plasma B	0	0
RA13_PBMC	Mem-sw B	42	0.0552632							RA4_SM	CCL+ Plasma B	0	0
RA14_PBMC	Mem-sw B	32	0.156098							RA6_SM	CCL+ Plasma B	0	0
RA15_PBMC	Mem-sw B	21	0.1							RA8_SM	CCL+ Plasma B	4	0.0487805
RA16_PBMC	Mem-sw B	10	0.163934							RA9_SM	CCL+ Plasma B	5	0.00664894
RA17_PBMC	Mem-sw B	94	0.196242							RA10_SM	IGLL5+ Plasma B	1	0.0333333
RA18_PBMC	Mem-sw B	49	0.28655							RA11_SM	IGLL5+ Plasma B	10	0.144928
RA19_PBMC	Mem-sw B	101	0.2525							RA12_SM	IGLL5+ Plasma B	134	0.220395
RA2_PBMC	Mem-sw B	39	0.220339							RA14_SM	IGLL5+ Plasma B	63	0.164062
RA20_PBMC	Mem-sw B	38	0.180095							RA16_SM	IGLL5+ Plasma B	12	0.0456274
RA21_PBMC	Mem-sw B	30	0.180723							RA17_SM	IGLL5+ Plasma B	6	0.0631579
RA3_PBMC	Mem-sw B	42	0.311111							RA18_SM	IGLL5+ Plasma B	91	0.219277
RA4_PBMC	Mem-sw B	12	0.096							RA2_SM	IGLL5+ Plasma B	191	0.249347
RA5_PBMC	Mem-sw B	77	0.178654							RA20_SM	IGLL5+ Plasma B	3	0.0229008
RA6_PBMC	Mem-sw B	29	0.154255							RA21_SM	IGLL5+ Plasma B	21	0.102439
RA8_PBMC	Mem-sw B	34	0.165049							RA3_SM	IGLL5+ Plasma B	50	0.26455
RA9_PBMC	Mem-sw B	31	0.158163							RA4_SM	IGLL5+ Plasma B	8	0.275862
HC1_PBMC	Plasma B	15	0.0432277							RA6_SM	IGLL5+ Plasma B	27	0.203008
HC2_PBMC	Plasma B	4	0.018018							RA8_SM	IGLL5+ Plasma B	9	0.109756
HC3_PBMC	Plasma B	5	0.0438596							RA9_SM	IGLL5+ Plasma B	166	0.220745
HC4_PBMC	Plasma B	6	0.0382166							RA10_SM	IGHG4hi Plasma B	5	0.166667
RA1_PBMC	Plasma B	11	0.0274314							RA11_SM	IGHG4hi Plasma B	8	0.115942
RA10_PBMC	Plasma B	1	0.0102041							RA12_SM	IGHG4hi Plasma B	278	0.457237
RA11_PBMC	Plasma B	67	0.2							RA14_SM	IGHG4hi Plasma B	182	0.473958
RA12_PBMC	Plasma B	35	0.0980392							RA16_SM	IGHG4hi Plasma B	39	0.148289
RA13_PBMC	Plasma B	89	0.117105							RA17_SM	IGHG4hi Plasma B	9	0.0947368
RA14_PBMC	Plasma B	7	0.0341463							RA18_SM	IGHG4hi Plasma B	138	0.33253
RA15_PBMC	Plasma B	26	0.12381							RA2_SM	IGHG4hi Plasma B	342	0.446475
RA16_PBMC	Plasma B	0	0							RA20_SM	IGHG4hi Plasma B	15	0.114504
RA17_PBMC	Plasma B	2	0.00417537							RA21_SM	IGHG4hi Plasma B	35	0.170732
RA18_PBMC	Plasma B	17	0.0994152							RA3_SM	IGHG4hi Plasma B	55	0.291005
RA19_PBMC	Plasma B	2	0.005							RA4_SM	IGHG4hi Plasma B	3	0.103448
RA2_PBMC	Plasma B	25	0.141243							RA6_SM	IGHG4hi Plasma B	66	0.496241
RA20_PBMC	Plasma B	14	0.0663507							RA8_SM	IGHG4hi Plasma B	26	0.317073
RA21_PBMC	Plasma B	16	0.0963855							RA9_SM	IGHG4hi Plasma B	354	0.470745
RA3_PBMC	Plasma B	10	0.0740741							RA10_SM	Dividing Plasma B	0	0
RA4_PBMC	Plasma B	20	0.16							RA11_SM	Dividing Plasma B	3	0.0434783
RA5_PBMC	Plasma B	7	0.0162413							RA12_SM	Dividing Plasma B	24	0.0394737
RA6_PBMC	Plasma B	24	0.12766							RA14_SM	Dividing Plasma B	19	0.0494792
RA8_PBMC	Plasma B	19	0.092233							RA16_SM	Dividing Plasma B	4	0.0152091
RA9_PBMC	Plasma B	11	0.0561224							RA17_SM	Dividing Plasma B	0	0
HC1_PBMC	IGHG4+ Plasma B	30	0.0864553							RA18_SM	Dividing Plasma B	29	0.0698795
HC2_PBMC	IGHG4+ Plasma B	8	0.036036							RA2_SM	Dividing Plasma B	50	0.0652742
HC3_PBMC	IGHG4+ Plasma B	12	0.105263							RA20_SM	Dividing Plasma B	0	0
HC4_PBMC	IGHG4+ Plasma B	15	0.0955414							RA21_SM	Dividing Plasma B	5	0.0243902
RA1_PBMC	IGHG4+ Plasma B	16	0.0399002							RA3_SM	Dividing Plasma B	19	0.100529
RA10_PBMC	IGHG4+ Plasma B	22	0.22449							RA4_SM	Dividing Plasma B	5	0.172414
RA11_PBMC	IGHG4+ Plasma B	101	0.301493							RA6_SM	Dividing Plasma B	5	0.037594
RA12_PBMC	IGHG4+ Plasma B	285	0.798319							RA8_SM	Dividing Plasma B	0	0
RA13_PBMC	IGHG4+ Plasma B	452	0.594737							RA9_SM	Dividing Plasma B	6	0.00797872
RA14_PBMC	IGHG4+ Plasma B	27	0.131707							RA10_SM	B1	0	0
RA15_PBMC	IGHG4+ Plasma B	78	0.371429							RA11_SM	B1	5	0.0724638
RA16_PBMC	IGHG4+ Plasma B	3	0.0491803							RA12_SM	B1	53	0.0871711
RA17_PBMC	IGHG4+ Plasma B	36	0.0751566							RA14_SM	B1	42	0.109375
RA18_PBMC	IGHG4+ Plasma B	21	0.122807							RA16_SM	B1	6	0.0228137
RA19_PBMC	IGHG4+ Plasma B	35	0.0875							RA17_SM	B1	2	0.0210526
RA2_PBMC	IGHG4+ Plasma B	48	0.271186							RA18_SM	B1	63	0.151807
RA20_PBMC	IGHG4+ Plasma B	22	0.104265							RA2_SM	B1	88	0.114883
RA21_PBMC	IGHG4+ Plasma B	42	0.253012							RA20_SM	B1	2	0.0152672
RA3_PBMC	IGHG4+ Plasma B	12	0.0888889							RA21_SM	B1	10	0.0487805
RA4_PBMC	IGHG4+ Plasma B	60	0.48							RA3_SM	B1	32	0.169312
RA5_PBMC	IGHG4+ Plasma B	9	0.0208817							RA4_SM	B1	0	0
RA6_PBMC	IGHG4+ Plasma B	65	0.345745							RA6_SM	B1	9	0.0676692
RA8_PBMC	IGHG4+ Plasma B	37	0.179612							RA8_SM	B1	6	0.0731707
RA9_PBMC	IGHG4+ Plasma B	20	0.102041							RA9_SM	B1	89	0.118351
HC1_PBMC	DRB5+MZB1- Plasma B	1	0.00288184
HC2_PBMC	DRB5+MZB1- Plasma B	1	0.0045045
HC3_PBMC	DRB5+MZB1- Plasma B	1	0.00877193
HC4_PBMC	DRB5+MZB1- Plasma B	0	0
RA1_PBMC	DRB5+MZB1- Plasma B	1	0.00249377
RA10_PBMC	DRB5+MZB1- Plasma B	4	0.0408163
RA11_PBMC	DRB5+MZB1- Plasma B	1	0.00298507
RA12_PBMC	DRB5+MZB1- Plasma B	1	0.00280112
RA13_PBMC	DRB5+MZB1- Plasma B	4	0.00526316
RA14_PBMC	DRB5+MZB1- Plasma B	2	0.0097561
RA15_PBMC	DRB5+MZB1- Plasma B	1	0.0047619
RA16_PBMC	DRB5+MZB1- Plasma B	2	0.0327869
RA17_PBMC	DRB5+MZB1- Plasma B	14	0.0292276
RA18_PBMC	DRB5+MZB1- Plasma B	2	0.0116959
RA19_PBMC	DRB5+MZB1- Plasma B	9	0.0225
RA2_PBMC	DRB5+MZB1- Plasma B	2	0.0112994
RA20_PBMC	DRB5+MZB1- Plasma B	3	0.014218
RA21_PBMC	DRB5+MZB1- Plasma B	2	0.0120482
RA3_PBMC	DRB5+MZB1- Plasma B	5	0.037037
RA4_PBMC	DRB5+MZB1- Plasma B	1	0.008
RA5_PBMC	DRB5+MZB1- Plasma B	3	0.00696056
RA6_PBMC	DRB5+MZB1- Plasma B	1	0.00531915
RA8_PBMC	DRB5+MZB1- Plasma B	1	0.00485437
RA9_PBMC	DRB5+MZB1- Plasma B	3	0.0153061
HC1_PBMC	DRB5+MZB1+IGHM+IGHG-	62	0.178674
HC2_PBMC	DRB5+MZB1+IGHM+IGHG-	24	0.108108
HC3_PBMC	DRB5+MZB1+IGHM+IGHG-	7	0.0614035
HC4_PBMC	DRB5+MZB1+IGHM+IGHG-	18	0.11465
RA1_PBMC	DRB5+MZB1+IGHM+IGHG-	30	0.074813
RA10_PBMC	DRB5+MZB1+IGHM+IGHG-	2	0.0204082
RA11_PBMC	DRB5+MZB1+IGHM+IGHG-	1	0.00298507
RA12_PBMC	DRB5+MZB1+IGHM+IGHG-	0	0
RA13_PBMC	DRB5+MZB1+IGHM+IGHG-	2	0.00263158
RA14_PBMC	DRB5+MZB1+IGHM+IGHG-	1	0.00487805
RA15_PBMC	DRB5+MZB1+IGHM+IGHG-	1	0.0047619
RA16_PBMC	DRB5+MZB1+IGHM+IGHG-	0	0
RA17_PBMC	DRB5+MZB1+IGHM+IGHG-	39	0.0814196
RA18_PBMC	DRB5+MZB1+IGHM+IGHG-	4	0.0233918
RA19_PBMC	DRB5+MZB1+IGHM+IGHG-	19	0.0475
RA2_PBMC	DRB5+MZB1+IGHM+IGHG-	0	0
RA20_PBMC	DRB5+MZB1+IGHM+IGHG-	1	0.00473934
RA21_PBMC	DRB5+MZB1+IGHM+IGHG-	3	0.0180723
RA3_PBMC	DRB5+MZB1+IGHM+IGHG-	1	0.00740741
RA4_PBMC	DRB5+MZB1+IGHM+IGHG-	0	0
RA5_PBMC	DRB5+MZB1+IGHM+IGHG-	26	0.0603248
RA6_PBMC	DRB5+MZB1+IGHM+IGHG-	1	0.00531915
RA8_PBMC	DRB5+MZB1+IGHM+IGHG-	0	0
RA9_PBMC	DRB5+MZB1+IGHM+IGHG-	2	0.0102041

## Sheet: Fig. 3a,c
fig3a: HLA_DRB5+ Plasma B
	ID	Description	GeneRatio	BgRatio	pvalue	p.adjust	qvalue	geneID	Count	log10(qvalue)	reg
hsa04141	hsa04141	Protein processing in endoplasmic reticulum	22/60	168/5894	1.42305e-19	9.10752e-18	7.78933e-18	7494/6747/3998/9601/7184/10952/91319/27248/10130/51726/10960/51465/23480/3309/6748/6745/1650/51128/79139/1603/4121/5034	22	-17.1085	downregulated
hsa03060	hsa03060	Protein export	7/60	23/5894	1.70768e-09	5.46458e-08	4.67365e-08	90701/60559/10952/28972/23480/3309/9789	7	-7.33034	downregulated
hsa04662	hsa04662	B cell receptor signaling pathway	5/47	75/5894	0.000294907	0.00117963	0.000821722	974/973/971/5777/933	5	3.53032	upregulated
GO:0032395	GO:0032395	MHC class II receptor activity	5/101	10/18352	1.12639e-09	1.0175e-07	8.81347e-08	3122/3113/3123/3117/3119	5	8.94831	upregulated
hsa04612	hsa04612	Antigen processing and presentation	10/47	78/5894	3.18435e-10	2.40595e-09	1.67597e-09	972/3122/3113/3115/3123/3108/3117/3119/3106/3109	10	9.49698	upregulated
GO:0042605	GO:0042605	peptide antigen binding	7/101	31/18352	2.92229e-10	3.95971e-08	3.42985e-08	3122/3113/3115/3123/3117/3119/3106	7	9.53428	upregulated
GO:0023026	GO:0023026	MHC class II protein complex binding	6/101	16/18352	1.831e-10	3.95971e-08	3.42985e-08	972/931/3122/3123/3108/3109	6	9.73731	upregulated
hsa04145	hsa04145	Phagosome	15/47	156/5894	4.03889e-13	2.74645e-11	1.91316e-11	3122/3113/3115/11151/3123/60/653361/3108/3117/3119/8417/71/84617/3106/3109	15	12.3937	upregulated
fig3c:
IGHG4+ Plasma B
	ID	Description	GeneRatio	BgRatio	pvalue	p.adjust	qvalue	geneID	Count	log10(qvalue)	reg
hsa04380	hsa04380	Osteoclast differentiation	44344	128/5894	0.000293908	0.0211614	0.016397	2353/3726/7305/3725/4792	5	-1.78524	Negative
hsa04662	hsa04662	B cell receptor signaling pathway	13/292	75/5894	6.54952e-05	0.00618929	0.00568774	5605/29760/973/5533/695/5777/2885/930/4793/3265/6850/5336/25780	13	4.18379	Positive
hsa04141	hsa04141	Protein processing in endoplasmic reticulum	39/292	168/5894	9.28125e-17	1.75416e-14	1.61201e-14	9709/81567/5589/55741/55768/824/9695/10483/10113/22872/5609/29927/11231/8454/6400/201595/10802/54431/5611/9632/51009/10960/468/4121/7841/1388/4780/79139/7324/823/2923/118424/5886/10956/64215/10273/51128/2081/5610	39	16.0324	Positive
HLA_DRB5+ Memory B
	ID	Description	GeneRatio	BgRatio	pvalue	p.adjust	qvalue	geneID	Count	log10(qvalue)	reg
GO:0032395	GO:0032395	MHC class II receptor activity	44248	10/18352	5.5811e-05	0.00115343	0.000656024	3117/3119	2	4.25328	Positive
GO:0003823	GO:0003823	antigen binding	44307	168/18352	3.59101e-05	0.000890571	0.000506522	3127/3106/3117/3119	4	4.44478	Positive
GO:0042277	GO:0042277	peptide binding	44368	308/18352	9.34088e-07	5.79134e-05	3.29389e-05	3127/3106/972/3117/348/3119	6	6.02961	Positive
GO:0042605	GO:0042605	peptide antigen binding	44307	31/18352	3.90675e-08	4.84436e-06	2.75528e-06	3127/3106/3117/3119	4	7.40818	Positive
hsa04612	hsa04612	Antigen processing and presentation	44363	78/5894	3.18742e-08	1.91245e-06	1.34207e-06	3127/3106/972/3117/3303/3119	6	7.49656	Positive
CCL+ Memory B
	ID	Description	GeneRatio	BgRatio	pvalue	p.adjust	qvalue	geneID	Count	log10(qvalue)	reg
hsa04141	hsa04141	Protein processing in endoplasmic reticulum	44355	168/5894	1.31137e-08	7.86824e-08	5.52157e-08	91319/6748/6238/9709/7494/27248	6	-7.25794	Negative
GO:0003823	GO:0003823	antigen binding	44363	168/18352	3.99437e-09	1.31251e-07	6.75445e-08	28793/3512/3503/3493/3500/3538	6	-7.17041	Negative
GO:0034987	GO:0034987	immunoglobulin receptor binding	44332	80/18352	5.83339e-09	1.31251e-07	6.75445e-08	3512/3503/3493/3500/3538	5	-7.17041	Negative
hsa03060	hsa03060	Protein export	44204	23/5894	0.0308132	0.0924395	0.0648698	60559	1	-1.18796	Negative
hsa05020	hsa05020	Prion diseases	3/65	36/5894	0.00705168	0.0379447	0.0300447	5605/3303/6647	3	2.15171	Positive
GO:0042605	GO:0042605	peptide antigen binding	4/114	31/18352	3.90392e-05	0.00175677	0.00149699	3105/3127/3106/3134	4	4.4085	Positive
hsa04670	hsa04670	Leukocyte transendothelial migration	8/65	117/5894	3.72426e-05	0.000601203	0.000476034	60/5879/71/103910/387/3689/10627/5880	8	4.42896	Positive
GO:0031625	GO:0031625	ubiquitin protein ligase binding	10/114	297/18352	1.63591e-05	0.00128828	0.00109778	7311/71/3303/811/10628/7314/3320/6613/7167/2821	10	4.78624	Positive
GO:0044389	GO:0044389	ubiquitin-like protein ligase binding	11/114	316/18352	4.41214e-06	0.000694912	0.000592155	7311/71/3303/811/10628/7314/3320/6613/7167/2821/1051	11	5.35535	Positive
hsa04612	hsa04612	Antigen processing and presentation	8/65	78/5894	1.79586e-06	4.05864e-05	3.21364e-05	3105/3127/3106/567/3303/811/3320/3134	8	5.74573	Positive
hsa04145	hsa04145	Phagosome	11/65	156/5894	8.19199e-07	2.31424e-05	1.83242e-05	3105/60/3127/3106/5879/71/3689/8685/11151/811/3134	11	6.08661	Positive
hsa00010	hsa00010	Glycolysis / Gluconeogenesis	8/65	65/5894	4.32693e-07	1.62981e-05	1.29049e-05	2597/5230/226/2023/3939/7167/2821/5315	8	6.36382	Positive

## Sheet: Fig. 4c
samples	celltype	count	ACPA	sample_sum	proportions
RA10_SM	DC_Mk	49	Negative	340	0.144118
RA11_SM	DC_Mk	84	Positive	337	0.249258
RA12_SM	DC_Mk	31	Negative	278	0.111511
RA14_SM	DC_Mk	227	Negative	669	0.339312
RA16_SM	DC_Mk	5	Positive	38	0.131579
RA17_SM	DC_Mk	74	Positive	397	0.186398
RA18_SM	DC_Mk	11	Positive	98	0.112245
RA2_SM	DC_Mk	24	Negative	191	0.125654
RA20_SM	DC_Mk	17	Negative	67	0.253731
RA21_SM	DC_Mk	22	Negative	135	0.162963
RA3_SM	DC_Mk	17	Positive	126	0.134921
RA4_SM	DC_Mk	28	Positive	95	0.294737
RA6_SM	DC_Mk	90	Positive	345	0.26087
RA8_SM	DC_Mk	5	Positive	48	0.104167
RA9_SM	DC_Mk	37	Negative	205	0.180488
RA10_SM	cDC	69	Negative	340	0.202941
RA11_SM	cDC	56	Positive	337	0.166172
RA12_SM	cDC	53	Negative	278	0.190647
RA14_SM	cDC	22	Negative	669	0.0328849
RA16_SM	cDC	12	Positive	38	0.315789
RA17_SM	cDC	138	Positive	397	0.347607
RA18_SM	cDC	27	Positive	98	0.27551
RA2_SM	cDC	25	Negative	191	0.13089
RA20_SM	cDC	21	Negative	67	0.313433
RA21_SM	cDC	29	Negative	135	0.214815
RA3_SM	cDC	39	Positive	126	0.309524
RA4_SM	cDC	16	Positive	95	0.168421
RA6_SM	cDC	68	Positive	345	0.197101
RA8_SM	cDC	17	Positive	48	0.354167
RA9_SM	cDC	54	Negative	205	0.263415
RA10_SM	S100B+ DC	22	Negative	340	0.0647059
RA11_SM	S100B+ DC	118	Positive	337	0.350148
RA12_SM	S100B+ DC	46	Negative	278	0.165468
RA14_SM	S100B+ DC	15	Negative	669	0.0224215
RA16_SM	S100B+ DC	5	Positive	38	0.131579
RA17_SM	S100B+ DC	64	Positive	397	0.161209
RA18_SM	S100B+ DC	21	Positive	98	0.214286
RA2_SM	S100B+ DC	78	Negative	191	0.408377
RA20_SM	S100B+ DC	10	Negative	67	0.149254
RA21_SM	S100B+ DC	10	Negative	135	0.0740741
RA3_SM	S100B+ DC	12	Positive	126	0.0952381
RA4_SM	S100B+ DC	9	Positive	95	0.0947368
RA6_SM	S100B+ DC	84	Positive	345	0.243478
RA8_SM	S100B+ DC	6	Positive	48	0.125
RA9_SM	S100B+ DC	32	Negative	205	0.156098
RA10_SM	IL3RA+ DC	8	Negative	340	0.0235294
RA11_SM	IL3RA+ DC	1	Positive	337	0.00296736
RA12_SM	IL3RA+ DC	7	Negative	278	0.0251799
RA14_SM	IL3RA+ DC	2	Negative	669	0.00298954
RA16_SM	IL3RA+ DC	1	Positive	38	0.0263158
RA17_SM	IL3RA+ DC	3	Positive	397	0.00755668
RA18_SM	IL3RA+ DC	6	Positive	98	0.0612245
RA2_SM	IL3RA+ DC	6	Negative	191	0.0314136
RA20_SM	IL3RA+ DC	0	Negative	67	0
RA21_SM	IL3RA+ DC	2	Negative	135	0.0148148
RA3_SM	IL3RA+ DC	3	Positive	126	0.0238095
RA4_SM	IL3RA+ DC	2	Positive	95	0.0210526
RA6_SM	IL3RA+ DC	1	Positive	345	0.00289855
RA8_SM	IL3RA+ DC	1	Positive	48	0.0208333
RA9_SM	IL3RA+ DC	9	Negative	205	0.0439024
RA10_SM	CD1C+LAMP3+ DC	25	Negative	340	0.0735294
RA11_SM	CD1C+LAMP3+ DC	39	Positive	337	0.115727
RA12_SM	CD1C+LAMP3+ DC	13	Negative	278	0.0467626
RA14_SM	CD1C+LAMP3+ DC	129	Negative	669	0.192825
RA16_SM	CD1C+LAMP3+ DC	2	Positive	38	0.0526316
RA17_SM	CD1C+LAMP3+ DC	51	Positive	397	0.128463
RA18_SM	CD1C+LAMP3+ DC	15	Positive	98	0.153061
RA2_SM	CD1C+LAMP3+ DC	18	Negative	191	0.0942408
RA20_SM	CD1C+LAMP3+ DC	10	Negative	67	0.149254
RA21_SM	CD1C+LAMP3+ DC	15	Negative	135	0.111111
RA3_SM	CD1C+LAMP3+ DC	12	Positive	126	0.0952381
RA4_SM	CD1C+LAMP3+ DC	19	Positive	95	0.2
RA6_SM	CD1C+LAMP3+ DC	44	Positive	345	0.127536
RA8_SM	CD1C+LAMP3+ DC	12	Positive	48	0.25
RA9_SM	CD1C+LAMP3+ DC	38	Negative	205	0.185366
RA10_SM	LAMP3+ DC	37	Negative	340	0.108824
RA11_SM	LAMP3+ DC	33	Positive	337	0.0979228
RA12_SM	LAMP3+ DC	61	Negative	278	0.219424
RA14_SM	LAMP3+ DC	26	Negative	669	0.038864
RA16_SM	LAMP3+ DC	7	Positive	38	0.184211
RA17_SM	LAMP3+ DC	57	Positive	397	0.143577
RA18_SM	LAMP3+ DC	8	Positive	98	0.0816327
RA2_SM	LAMP3+ DC	12	Negative	191	0.0628272
RA20_SM	LAMP3+ DC	3	Negative	67	0.0447761
RA21_SM	LAMP3+ DC	17	Negative	135	0.125926
RA3_SM	LAMP3+ DC	5	Positive	126	0.0396825
RA4_SM	LAMP3+ DC	14	Positive	95	0.147368
RA6_SM	LAMP3+ DC	50	Positive	345	0.144928
RA8_SM	LAMP3+ DC	6	Positive	48	0.125
RA9_SM	LAMP3+ DC	21	Negative	205	0.102439
RA10_SM	pDC	64	Negative	340	0.188235
RA11_SM	pDC	6	Positive	337	0.0178042
RA12_SM	pDC	55	Negative	278	0.197842
RA14_SM	pDC	26	Negative	669	0.038864
RA16_SM	pDC	4	Positive	38	0.105263
RA17_SM	pDC	5	Positive	397	0.0125945
RA18_SM	pDC	9	Positive	98	0.0918367
RA2_SM	pDC	21	Negative	191	0.109948
RA20_SM	pDC	5	Negative	67	0.0746269
RA21_SM	pDC	40	Negative	135	0.296296
RA3_SM	pDC	36	Positive	126	0.285714
RA4_SM	pDC	7	Positive	95	0.0736842
RA6_SM	pDC	8	Positive	345	0.0231884
RA8_SM	pDC	1	Positive	48	0.0208333
RA9_SM	pDC	14	Negative	205	0.0682927
RA10_SM	CCL+ pDC	66	Negative	340	0.194118
RA11_SM	CCL+ pDC	0	Positive	337	0
RA12_SM	CCL+ pDC	12	Negative	278	0.0431655
RA14_SM	CCL+ pDC	222	Negative	669	0.331839
RA16_SM	CCL+ pDC	2	Positive	38	0.0526316
RA17_SM	CCL+ pDC	5	Positive	397	0.0125945
RA18_SM	CCL+ pDC	1	Positive	98	0.0102041
RA2_SM	CCL+ pDC	7	Negative	191	0.0366492
RA20_SM	CCL+ pDC	1	Negative	67	0.0149254
RA21_SM	CCL+ pDC	0	Negative	135	0
RA3_SM	CCL+ pDC	2	Positive	126	0.015873
RA4_SM	CCL+ pDC	0	Positive	95	0
RA6_SM	CCL+ pDC	0	Positive	345	0
RA8_SM	CCL+ pDC	0	Positive	48	0
RA9_SM	CCL+ pDC	0	Negative	205	0

## Sheet: Fig. 5c
fig5c
samples	celltype	count	ACPA	sample_RA	proportions
RA10_SM	CLEC10A+ Mk	1088	Negative	4538	0.239753
RA11_SM	CLEC10A+ Mk	1250	Positive	7749	0.161311
RA12_SM	CLEC10A+ Mk	466	Negative	1864	0.25
RA14_SM	CLEC10A+ Mk	2345	Negative	10832	0.216488
RA16_SM	CLEC10A+ Mk	63	Positive	389	0.161954
RA17_SM	CLEC10A+ Mk	1210	Positive	5456	0.221774
RA18_SM	CLEC10A+ Mk	514	Positive	2885	0.178163
RA2_SM	CLEC10A+ Mk	205	Negative	1491	0.137492
RA20_SM	CLEC10A+ Mk	639	Negative	2386	0.267812
RA21_SM	CLEC10A+ Mk	239	Negative	1303	0.183423
RA3_SM	CLEC10A+ Mk	255	Positive	1047	0.243553
RA4_SM	CLEC10A+ Mk	624	Positive	2350	0.265532
RA6_SM	CLEC10A+ Mk	359	Positive	2378	0.150967
RA8_SM	CLEC10A+ Mk	81	Positive	846	0.0957447
RA9_SM	CLEC10A+ Mk	297	Negative	1459	0.203564
RA10_SM	DRB5hiCD36+ Mk	449	Negative	4538	0.0989423
RA11_SM	DRB5hiCD36+ Mk	2196	Positive	7749	0.283391
RA12_SM	DRB5hiCD36+ Mk	153	Negative	1864	0.0820815
RA14_SM	DRB5hiCD36+ Mk	342	Negative	10832	0.0315731
RA16_SM	DRB5hiCD36+ Mk	60	Positive	389	0.154242
RA17_SM	DRB5hiCD36+ Mk	1399	Positive	5456	0.256415
RA18_SM	DRB5hiCD36+ Mk	416	Positive	2885	0.144194
RA2_SM	DRB5hiCD36+ Mk	177	Negative	1491	0.118712
RA20_SM	DRB5hiCD36+ Mk	481	Negative	2386	0.201593
RA21_SM	DRB5hiCD36+ Mk	116	Negative	1303	0.0890253
RA3_SM	DRB5hiCD36+ Mk	136	Positive	1047	0.129895
RA4_SM	DRB5hiCD36+ Mk	415	Positive	2350	0.176596
RA6_SM	DRB5hiCD36+ Mk	720	Positive	2378	0.302775
RA8_SM	DRB5hiCD36+ Mk	94	Positive	846	0.111111
RA9_SM	DRB5hiCD36+ Mk	146	Negative	1459	0.100069
RA10_SM	DRB5hiS100A10hi Mk	375	Negative	4538	0.0826355
RA11_SM	DRB5hiS100A10hi Mk	774	Positive	7749	0.0998839
RA12_SM	DRB5hiS100A10hi Mk	102	Negative	1864	0.054721
RA14_SM	DRB5hiS100A10hi Mk	355	Negative	10832	0.0327733
RA16_SM	DRB5hiS100A10hi Mk	31	Positive	389	0.0796915
RA17_SM	DRB5hiS100A10hi Mk	661	Positive	5456	0.121151
RA18_SM	DRB5hiS100A10hi Mk	201	Positive	2885	0.0696707
RA2_SM	DRB5hiS100A10hi Mk	122	Negative	1491	0.0818243
RA20_SM	DRB5hiS100A10hi Mk	326	Negative	2386	0.13663
RA21_SM	DRB5hiS100A10hi Mk	98	Negative	1303	0.0752111
RA3_SM	DRB5hiS100A10hi Mk	120	Positive	1047	0.114613
RA4_SM	DRB5hiS100A10hi Mk	347	Positive	2350	0.14766
RA6_SM	DRB5hiS100A10hi Mk	347	Positive	2378	0.145921
RA8_SM	DRB5hiS100A10hi Mk	62	Positive	846	0.0732861
RA9_SM	DRB5hiS100A10hi Mk	108	Negative	1459	0.0740233
RA10_SM	IL1B+S100A12+ Mk	389	Negative	4538	0.0857206
RA11_SM	IL1B+S100A12+ Mk	185	Positive	7749	0.023874
RA12_SM	IL1B+S100A12+ Mk	177	Negative	1864	0.0949571
RA14_SM	IL1B+S100A12+ Mk	427	Negative	10832	0.0394202
RA16_SM	IL1B+S100A12+ Mk	44	Positive	389	0.113111
RA17_SM	IL1B+S100A12+ Mk	410	Positive	5456	0.0751466
RA18_SM	IL1B+S100A12+ Mk	131	Positive	2885	0.0454073
RA2_SM	IL1B+S100A12+ Mk	55	Negative	1491	0.036888
RA20_SM	IL1B+S100A12+ Mk	281	Negative	2386	0.11777
RA21_SM	IL1B+S100A12+ Mk	151	Negative	1303	0.115886
RA3_SM	IL1B+S100A12+ Mk	59	Positive	1047	0.0563515
RA4_SM	IL1B+S100A12+ Mk	149	Positive	2350	0.0634043
RA6_SM	IL1B+S100A12+ Mk	121	Positive	2378	0.0508831
RA8_SM	IL1B+S100A12+ Mk	39	Positive	846	0.0460993
RA9_SM	IL1B+S100A12+ Mk	65	Negative	1459	0.0445511
RA10_SM	C1QAhiCCL+ Mk	700	Negative	4538	0.154253
RA11_SM	C1QAhiCCL+ Mk	1097	Positive	7749	0.141567
RA12_SM	C1QAhiCCL+ Mk	523	Negative	1864	0.280579
RA14_SM	C1QAhiCCL+ Mk	3083	Negative	10832	0.28462
RA16_SM	C1QAhiCCL+ Mk	56	Positive	389	0.143959
RA17_SM	C1QAhiCCL+ Mk	400	Positive	5456	0.0733138
RA18_SM	C1QAhiCCL+ Mk	722	Positive	2885	0.25026
RA2_SM	C1QAhiCCL+ Mk	343	Negative	1491	0.230047
RA20_SM	C1QAhiCCL+ Mk	236	Negative	2386	0.0989103
RA21_SM	C1QAhiCCL+ Mk	207	Negative	1303	0.158864
RA3_SM	C1QAhiCCL+ Mk	194	Positive	1047	0.185291
RA4_SM	C1QAhiCCL+ Mk	243	Positive	2350	0.103404
RA6_SM	C1QAhiCCL+ Mk	243	Positive	2378	0.102187
RA8_SM	C1QAhiCCL+ Mk	328	Positive	846	0.387707
RA9_SM	C1QAhiCCL+ Mk	293	Negative	1459	0.200822
RA10_SM	TIMD4+CCL+ Mk	583	Negative	4538	0.128471
RA11_SM	TIMD4+CCL+ Mk	1152	Positive	7749	0.148664
RA12_SM	TIMD4+CCL+ Mk	148	Negative	1864	0.0793991
RA14_SM	TIMD4+CCL+ Mk	1696	Negative	10832	0.156573
RA16_SM	TIMD4+CCL+ Mk	68	Positive	389	0.174807
RA17_SM	TIMD4+CCL+ Mk	357	Positive	5456	0.0654326
RA18_SM	TIMD4+CCL+ Mk	352	Positive	2885	0.12201
RA2_SM	TIMD4+CCL+ Mk	312	Negative	1491	0.209256
RA20_SM	TIMD4+CCL+ Mk	222	Negative	2386	0.0930427
RA21_SM	TIMD4+CCL+ Mk	234	Negative	1303	0.179586
RA3_SM	TIMD4+CCL+ Mk	121	Positive	1047	0.115568
RA4_SM	TIMD4+CCL+ Mk	188	Positive	2350	0.08
RA6_SM	TIMD4+CCL+ Mk	288	Positive	2378	0.12111
RA8_SM	TIMD4+CCL+ Mk	156	Positive	846	0.184397
RA9_SM	TIMD4+CCL+ Mk	167	Negative	1459	0.114462
RA10_SM	MT1G+CCL+ Mk	387	Negative	4538	0.0852799
RA11_SM	MT1G+CCL+ Mk	476	Positive	7749	0.0614273
RA12_SM	MT1G+CCL+ Mk	74	Negative	1864	0.0396996
RA14_SM	MT1G+CCL+ Mk	540	Negative	10832	0.0498523
RA16_SM	MT1G+CCL+ Mk	7	Positive	389	0.0179949
RA17_SM	MT1G+CCL+ Mk	332	Positive	5456	0.0608504
RA18_SM	MT1G+CCL+ Mk	202	Positive	2885	0.0700173
RA2_SM	MT1G+CCL+ Mk	104	Negative	1491	0.0697518
RA20_SM	MT1G+CCL+ Mk	85	Negative	2386	0.0356245
RA21_SM	MT1G+CCL+ Mk	82	Negative	1303	0.0629317
RA3_SM	MT1G+CCL+ Mk	41	Positive	1047	0.0391595
RA4_SM	MT1G+CCL+ Mk	131	Positive	2350	0.0557447
RA6_SM	MT1G+CCL+ Mk	126	Positive	2378	0.0529857
RA8_SM	MT1G+CCL+ Mk	7	Positive	846	0.00827423
RA9_SM	MT1G+CCL+ Mk	63	Negative	1459	0.0431803
RA10_SM	DRB5-CCL+ Mk	51	Negative	4538	0.0112384
RA11_SM	DRB5-CCL+ Mk	13	Positive	7749	0.00167764
RA12_SM	DRB5-CCL+ Mk	12	Negative	1864	0.00643777
RA14_SM	DRB5-CCL+ Mk	869	Negative	10832	0.0802253
RA16_SM	DRB5-CCL+ Mk	0	Positive	389	0
RA17_SM	DRB5-CCL+ Mk	3	Positive	5456	0.000549853
RA18_SM	DRB5-CCL+ Mk	19	Positive	2885	0.00658579
RA2_SM	DRB5-CCL+ Mk	22	Negative	1491	0.0147552
RA20_SM	DRB5-CCL+ Mk	3	Negative	2386	0.00125733
RA21_SM	DRB5-CCL+ Mk	6	Negative	1303	0.00460476
RA3_SM	DRB5-CCL+ Mk	6	Positive	1047	0.00573066
RA4_SM	DRB5-CCL+ Mk	1	Positive	2350	0.000425532
RA6_SM	DRB5-CCL+ Mk	3	Positive	2378	0.00126156
RA8_SM	DRB5-CCL+ Mk	2	Positive	846	0.00236407
RA9_SM	DRB5-CCL+ Mk	20	Negative	1459	0.013708
RA10_SM	CCL+IL18+ Mk	57	Negative	4538	0.0125606
RA11_SM	CCL+IL18+ Mk	48	Positive	7749	0.00619435
RA12_SM	CCL+IL18+ Mk	41	Negative	1864	0.0219957
RA14_SM	CCL+IL18+ Mk	264	Negative	10832	0.0243722
RA16_SM	CCL+IL18+ Mk	4	Positive	389	0.0102828
RA17_SM	CCL+IL18+ Mk	50	Positive	5456	0.00916422
RA18_SM	CCL+IL18+ Mk	42	Positive	2885	0.0145581
RA2_SM	CCL+IL18+ Mk	31	Negative	1491	0.0207914
RA20_SM	CCL+IL18+ Mk	10	Negative	2386	0.00419111
RA21_SM	CCL+IL18+ Mk	28	Negative	1303	0.0214889
RA3_SM	CCL+IL18+ Mk	16	Positive	1047	0.0152818
RA4_SM	CCL+IL18+ Mk	25	Positive	2350	0.0106383
RA6_SM	CCL+IL18+ Mk	20	Positive	2378	0.00841043
RA8_SM	CCL+IL18+ Mk	9	Positive	846	0.0106383
RA9_SM	CCL+IL18+ Mk	75	Negative	1459	0.0514051
RA10_SM	CXCL13CCL+IL18+ Mk	242	Negative	4538	0.0533275
RA11_SM	CXCL13CCL+IL18+ Mk	252	Positive	7749	0.0325203
RA12_SM	CXCL13CCL+IL18+ Mk	112	Negative	1864	0.0600858
RA14_SM	CXCL13CCL+IL18+ Mk	661	Negative	10832	0.0610229
RA16_SM	CXCL13CCL+IL18+ Mk	30	Positive	389	0.0771208
RA17_SM	CXCL13CCL+IL18+ Mk	193	Positive	5456	0.0353739
RA18_SM	CXCL13CCL+IL18+ Mk	147	Positive	2885	0.0509532
RA2_SM	CXCL13CCL+IL18+ Mk	57	Negative	1491	0.0382294
RA20_SM	CXCL13CCL+IL18+ Mk	41	Negative	2386	0.0171836
RA21_SM	CXCL13CCL+IL18+ Mk	63	Negative	1303	0.04835
RA3_SM	CXCL13CCL+IL18+ Mk	33	Positive	1047	0.0315186
RA4_SM	CXCL13CCL+IL18+ Mk	87	Positive	2350	0.0370213
RA6_SM	CXCL13CCL+IL18+ Mk	53	Positive	2378	0.0222876
RA8_SM	CXCL13CCL+IL18+ Mk	41	Positive	846	0.0484634
RA9_SM	CXCL13CCL+IL18+ Mk	133	Negative	1459	0.0911583
RA10_SM	CXCL10+IL1B+ Mk	217	Negative	4538	0.0478184
RA11_SM	CXCL10+IL1B+ Mk	306	Positive	7749	0.039489
RA12_SM	CXCL10+IL1B+ Mk	56	Negative	1864	0.0300429
RA14_SM	CXCL10+IL1B+ Mk	250	Negative	10832	0.0230798
RA16_SM	CXCL10+IL1B+ Mk	26	Positive	389	0.066838
RA17_SM	CXCL10+IL1B+ Mk	441	Positive	5456	0.0808284
RA18_SM	CXCL10+IL1B+ Mk	139	Positive	2885	0.0481802
RA2_SM	CXCL10+IL1B+ Mk	63	Negative	1491	0.0422535
RA20_SM	CXCL10+IL1B+ Mk	62	Negative	2386	0.0259849
RA21_SM	CXCL10+IL1B+ Mk	79	Negative	1303	0.0606293
RA3_SM	CXCL10+IL1B+ Mk	66	Positive	1047	0.0630372
RA4_SM	CXCL10+IL1B+ Mk	140	Positive	2350	0.0595745
RA6_SM	CXCL10+IL1B+ Mk	98	Positive	2378	0.0412111
RA8_SM	CXCL10+IL1B+ Mk	27	Positive	846	0.0319149
RA9_SM	CXCL10+IL1B+ Mk	92	Negative	1459	0.0630569

## Sheet: Fig. 7c, Fig. 8a
fig7c, fig8a: PBMC T cell subtypes proportion
samples	celltype	count	ACPA	sample_sum	proportions
HC1_PBMC	Naive CD4 T	443	HC	1657	0.267351
HC2_PBMC	Naive CD4 T	595	HC	3160	0.188291
HC3_PBMC	Naive CD4 T	164	HC	1523	0.107682
HC4_PBMC	Naive CD4 T	338	HC	1792	0.188616
RA1_PBMC	Naive CD4 T	514	Positive	4708	0.109176
RA10_PBMC	Naive CD4 T	161	Negative	1918	0.0839416
RA11_PBMC	Naive CD4 T	571	Positive	4677	0.122087
RA12_PBMC	Naive CD4 T	36	Negative	652	0.0552147
RA13_PBMC	Naive CD4 T	467	Negative	4998	0.0934374
RA14_PBMC	Naive CD4 T	483	Negative	2532	0.190758
RA15_PBMC	Naive CD4 T	238	Negative	1895	0.125594
RA16_PBMC	Naive CD4 T	392	Positive	3258	0.120319
RA17_PBMC	Naive CD4 T	1567	Positive	5111	0.306594
RA18_PBMC	Naive CD4 T	608	Positive	2718	0.223694
RA19_PBMC	Naive CD4 T	1286	Negative	4622	0.278235
RA2_PBMC	Naive CD4 T	355	Negative	1564	0.226982
RA20_PBMC	Naive CD4 T	669	Negative	3161	0.211642
RA21_PBMC	Naive CD4 T	531	Negative	3535	0.150212
RA3_PBMC	Naive CD4 T	191	Positive	2197	0.0869367
RA4_PBMC	Naive CD4 T	186	Positive	2015	0.0923077
RA5_PBMC	Naive CD4 T	592	Positive	3631	0.16304
RA6_PBMC	Naive CD4 T	204	Positive	1994	0.102307
RA8_PBMC	Naive CD4 T	705	Positive	4531	0.155595
RA9_PBMC	Naive CD4 T	470	Negative	2801	0.167797
HC1_PBMC	S100A8hi Cytotoxic CD4 T	4	HC	1657	0.002414
HC2_PBMC	S100A8hi Cytotoxic CD4 T	15	HC	3160	0.00474684
HC3_PBMC	S100A8hi Cytotoxic CD4 T	13	HC	1523	0.00853578
HC4_PBMC	S100A8hi Cytotoxic CD4 T	10	HC	1792	0.00558036
RA1_PBMC	S100A8hi Cytotoxic CD4 T	24	Positive	4708	0.00509771
RA10_PBMC	S100A8hi Cytotoxic CD4 T	93	Negative	1918	0.048488
RA11_PBMC	S100A8hi Cytotoxic CD4 T	43	Positive	4677	0.00919393
RA12_PBMC	S100A8hi Cytotoxic CD4 T	133	Negative	652	0.203988
RA13_PBMC	S100A8hi Cytotoxic CD4 T	273	Negative	4998	0.0546218
RA14_PBMC	S100A8hi Cytotoxic CD4 T	142	Negative	2532	0.0560821
RA15_PBMC	S100A8hi Cytotoxic CD4 T	73	Negative	1895	0.0385224
RA16_PBMC	S100A8hi Cytotoxic CD4 T	68	Positive	3258	0.0208717
RA17_PBMC	S100A8hi Cytotoxic CD4 T	35	Positive	5111	0.00684797
RA18_PBMC	S100A8hi Cytotoxic CD4 T	27	Positive	2718	0.00993377
RA19_PBMC	S100A8hi Cytotoxic CD4 T	28	Negative	4622	0.00605798
RA2_PBMC	S100A8hi Cytotoxic CD4 T	65	Negative	1564	0.0415601
RA20_PBMC	S100A8hi Cytotoxic CD4 T	35	Negative	3161	0.0110724
RA21_PBMC	S100A8hi Cytotoxic CD4 T	54	Negative	3535	0.0152758
RA3_PBMC	S100A8hi Cytotoxic CD4 T	59	Positive	2197	0.0268548
RA4_PBMC	S100A8hi Cytotoxic CD4 T	31	Positive	2015	0.0153846
RA5_PBMC	S100A8hi Cytotoxic CD4 T	39	Positive	3631	0.0107408
RA6_PBMC	S100A8hi Cytotoxic CD4 T	54	Positive	1994	0.0270812
RA8_PBMC	S100A8hi Cytotoxic CD4 T	291	Positive	4531	0.0642242
RA9_PBMC	S100A8hi Cytotoxic CD4 T	51	Negative	2801	0.0182078
HC1_PBMC	CD4 TCM	203	HC	1657	0.122511
HC2_PBMC	CD4 TCM	445	HC	3160	0.140823
HC3_PBMC	CD4 TCM	210	HC	1523	0.137886
HC4_PBMC	CD4 TCM	339	HC	1792	0.189174
RA1_PBMC	CD4 TCM	431	Positive	4708	0.0915463
RA10_PBMC	CD4 TCM	181	Negative	1918	0.0943691
RA11_PBMC	CD4 TCM	490	Positive	4677	0.104768
RA12_PBMC	CD4 TCM	95	Negative	652	0.145706
RA13_PBMC	CD4 TCM	577	Negative	4998	0.115446
RA14_PBMC	CD4 TCM	380	Negative	2532	0.150079
RA15_PBMC	CD4 TCM	240	Negative	1895	0.126649
RA16_PBMC	CD4 TCM	309	Positive	3258	0.0948435
RA17_PBMC	CD4 TCM	893	Positive	5111	0.174721
RA18_PBMC	CD4 TCM	425	Positive	2718	0.156365
RA19_PBMC	CD4 TCM	675	Negative	4622	0.146041
RA2_PBMC	CD4 TCM	246	Negative	1564	0.157289
RA20_PBMC	CD4 TCM	479	Negative	3161	0.151534
RA21_PBMC	CD4 TCM	392	Negative	3535	0.110891
RA3_PBMC	CD4 TCM	304	Positive	2197	0.138371
RA4_PBMC	CD4 TCM	259	Positive	2015	0.128536
RA5_PBMC	CD4 TCM	368	Positive	3631	0.101349
RA6_PBMC	CD4 TCM	280	Positive	1994	0.140421
RA8_PBMC	CD4 TCM	737	Positive	4531	0.162657
RA9_PBMC	CD4 TCM	624	Negative	2801	0.222778
HC1_PBMC	GZMK+IFN-act CD4 TCM	15	HC	1657	0.0090525
HC2_PBMC	GZMK+IFN-act CD4 TCM	6	HC	3160	0.00189873
HC3_PBMC	GZMK+IFN-act CD4 TCM	12	HC	1523	0.00787919
HC4_PBMC	GZMK+IFN-act CD4 TCM	11	HC	1792	0.00613839
RA1_PBMC	GZMK+IFN-act CD4 TCM	15	Positive	4708	0.00318607
RA10_PBMC	GZMK+IFN-act CD4 TCM	30	Negative	1918	0.0156413
RA11_PBMC	GZMK+IFN-act CD4 TCM	15	Positive	4677	0.00320718
RA12_PBMC	GZMK+IFN-act CD4 TCM	22	Negative	652	0.0337423
RA13_PBMC	GZMK+IFN-act CD4 TCM	25	Negative	4998	0.005002
RA14_PBMC	GZMK+IFN-act CD4 TCM	16	Negative	2532	0.00631912
RA15_PBMC	GZMK+IFN-act CD4 TCM	17	Negative	1895	0.00897098
RA16_PBMC	GZMK+IFN-act CD4 TCM	11	Positive	3258	0.0033763
RA17_PBMC	GZMK+IFN-act CD4 TCM	27	Positive	5111	0.00528272
RA18_PBMC	GZMK+IFN-act CD4 TCM	14	Positive	2718	0.00515085
RA19_PBMC	GZMK+IFN-act CD4 TCM	16	Negative	4622	0.0034617
RA2_PBMC	GZMK+IFN-act CD4 TCM	32	Negative	1564	0.0204604
RA20_PBMC	GZMK+IFN-act CD4 TCM	25	Negative	3161	0.00790889
RA21_PBMC	GZMK+IFN-act CD4 TCM	32	Negative	3535	0.00905233
RA3_PBMC	GZMK+IFN-act CD4 TCM	12	Positive	2197	0.00546199
RA4_PBMC	GZMK+IFN-act CD4 TCM	17	Positive	2015	0.00843672
RA5_PBMC	GZMK+IFN-act CD4 TCM	19	Positive	3631	0.00523272
RA6_PBMC	GZMK+IFN-act CD4 TCM	15	Positive	1994	0.00752257
RA8_PBMC	GZMK+IFN-act CD4 TCM	18	Positive	4531	0.00397263
RA9_PBMC	GZMK+IFN-act CD4 TCM	23	Negative	2801	0.00821135
HC1_PBMC	IFN-act CD4 TCM	15	HC	1657	0.0090525
HC2_PBMC	IFN-act CD4 TCM	37	HC	3160	0.0117089
HC3_PBMC	IFN-act CD4 TCM	8	HC	1523	0.00525279
HC4_PBMC	IFN-act CD4 TCM	29	HC	1792	0.016183
RA1_PBMC	IFN-act CD4 TCM	32	Positive	4708	0.00679694
RA10_PBMC	IFN-act CD4 TCM	29	Negative	1918	0.0151199
RA11_PBMC	IFN-act CD4 TCM	37	Positive	4677	0.00791105
RA12_PBMC	IFN-act CD4 TCM	4	Negative	652	0.00613497
RA13_PBMC	IFN-act CD4 TCM	21	Negative	4998	0.00420168
RA14_PBMC	IFN-act CD4 TCM	22	Negative	2532	0.00868878
RA15_PBMC	IFN-act CD4 TCM	25	Negative	1895	0.0131926
RA16_PBMC	IFN-act CD4 TCM	26	Positive	3258	0.00798036
RA17_PBMC	IFN-act CD4 TCM	86	Positive	5111	0.0168265
RA18_PBMC	IFN-act CD4 TCM	54	Positive	2718	0.0198675
RA19_PBMC	IFN-act CD4 TCM	42	Negative	4622	0.00908698
RA2_PBMC	IFN-act CD4 TCM	27	Negative	1564	0.0172634
RA20_PBMC	IFN-act CD4 TCM	37	Negative	3161	0.0117052
RA21_PBMC	IFN-act CD4 TCM	52	Negative	3535	0.01471
RA3_PBMC	IFN-act CD4 TCM	32	Positive	2197	0.0145653
RA4_PBMC	IFN-act CD4 TCM	51	Positive	2015	0.0253102
RA5_PBMC	IFN-act CD4 TCM	34	Positive	3631	0.00936381
RA6_PBMC	IFN-act CD4 TCM	8	Positive	1994	0.00401204
RA8_PBMC	IFN-act CD4 TCM	28	Positive	4531	0.00617965
RA9_PBMC	IFN-act CD4 TCM	30	Negative	2801	0.0107105
HC1_PBMC	GATA3+ CD4 TCM	101	HC	1657	0.0609535
HC2_PBMC	GATA3+ CD4 TCM	178	HC	3160	0.0563291
HC3_PBMC	GATA3+ CD4 TCM	129	HC	1523	0.0847012
HC4_PBMC	GATA3+ CD4 TCM	234	HC	1792	0.13058
RA1_PBMC	GATA3+ CD4 TCM	212	Positive	4708	0.0450297
RA10_PBMC	GATA3+ CD4 TCM	79	Negative	1918	0.0411887
RA11_PBMC	GATA3+ CD4 TCM	451	Positive	4677	0.0964293
RA12_PBMC	GATA3+ CD4 TCM	12	Negative	652	0.0184049
RA13_PBMC	GATA3+ CD4 TCM	183	Negative	4998	0.0366146
RA14_PBMC	GATA3+ CD4 TCM	124	Negative	2532	0.0489731
RA15_PBMC	GATA3+ CD4 TCM	145	Negative	1895	0.0765172
RA16_PBMC	GATA3+ CD4 TCM	249	Positive	3258	0.0764273
RA17_PBMC	GATA3+ CD4 TCM	425	Positive	5111	0.083154
RA18_PBMC	GATA3+ CD4 TCM	305	Positive	2718	0.112215
RA19_PBMC	GATA3+ CD4 TCM	358	Negative	4622	0.0774556
RA2_PBMC	GATA3+ CD4 TCM	208	Negative	1564	0.132992
RA20_PBMC	GATA3+ CD4 TCM	263	Negative	3161	0.0832015
RA21_PBMC	GATA3+ CD4 TCM	289	Negative	3535	0.0817539
RA3_PBMC	GATA3+ CD4 TCM	216	Positive	2197	0.0983159
RA4_PBMC	GATA3+ CD4 TCM	57	Positive	2015	0.0282878
RA5_PBMC	GATA3+ CD4 TCM	285	Positive	3631	0.0784908
RA6_PBMC	GATA3+ CD4 TCM	188	Positive	1994	0.0942828
RA8_PBMC	GATA3+ CD4 TCM	288	Positive	4531	0.0635621
RA9_PBMC	GATA3+ CD4 TCM	210	Negative	2801	0.0749732
HC1_PBMC	GZMK+ Effector CD4 T	123	HC	1657	0.0742305
HC2_PBMC	GZMK+ Effector CD4 T	317	HC	3160	0.100316
HC3_PBMC	GZMK+ Effector CD4 T	144	HC	1523	0.0945502
HC4_PBMC	GZMK+ Effector CD4 T	127	HC	1792	0.0708705
RA1_PBMC	GZMK+ Effector CD4 T	275	Positive	4708	0.0584112
RA10_PBMC	GZMK+ Effector CD4 T	152	Negative	1918	0.0792492
RA11_PBMC	GZMK+ Effector CD4 T	457	Positive	4677	0.0977122
RA12_PBMC	GZMK+ Effector CD4 T	45	Negative	652	0.0690184
RA13_PBMC	GZMK+ Effector CD4 T	577	Negative	4998	0.115446
RA14_PBMC	GZMK+ Effector CD4 T	233	Negative	2532	0.0920221
RA15_PBMC	GZMK+ Effector CD4 T	142	Negative	1895	0.074934
RA16_PBMC	GZMK+ Effector CD4 T	146	Positive	3258	0.0448128
RA17_PBMC	GZMK+ Effector CD4 T	478	Positive	5111	0.0935238
RA18_PBMC	GZMK+ Effector CD4 T	168	Positive	2718	0.0618102
RA19_PBMC	GZMK+ Effector CD4 T	401	Negative	4622	0.086759
RA2_PBMC	GZMK+ Effector CD4 T	71	Negative	1564	0.0453964
RA20_PBMC	GZMK+ Effector CD4 T	227	Negative	3161	0.0718127
RA21_PBMC	GZMK+ Effector CD4 T	379	Negative	3535	0.107214
RA3_PBMC	GZMK+ Effector CD4 T	169	Positive	2197	0.0769231
RA4_PBMC	GZMK+ Effector CD4 T	148	Positive	2015	0.0734491
RA5_PBMC	GZMK+ Effector CD4 T	149	Positive	3631	0.0410355
RA6_PBMC	GZMK+ Effector CD4 T	205	Positive	1994	0.102808
RA8_PBMC	GZMK+ Effector CD4 T	272	Positive	4531	0.0600309
RA9_PBMC	GZMK+ Effector CD4 T	245	Negative	2801	0.0874688
HC1_PBMC	Naive CD8 T	352	HC	1657	0.212432
HC2_PBMC	Naive CD8 T	477	HC	3160	0.150949
HC3_PBMC	Naive CD8 T	95	HC	1523	0.0623769
HC4_PBMC	Naive CD8 T	155	HC	1792	0.0864955
RA1_PBMC	Naive CD8 T	174	Positive	4708	0.0369584
RA10_PBMC	Naive CD8 T	107	Negative	1918	0.0557873
RA11_PBMC	Naive CD8 T	189	Positive	4677	0.0404105
RA12_PBMC	Naive CD8 T	30	Negative	652	0.0460123
RA13_PBMC	Naive CD8 T	239	Negative	4998	0.0478191
RA14_PBMC	Naive CD8 T	190	Negative	2532	0.0750395
RA15_PBMC	Naive CD8 T	150	Negative	1895	0.0791557
RA16_PBMC	Naive CD8 T	119	Positive	3258	0.0365255
RA17_PBMC	Naive CD8 T	766	Positive	5111	0.149873
RA18_PBMC	Naive CD8 T	167	Positive	2718	0.0614422
RA19_PBMC	Naive CD8 T	603	Negative	4622	0.130463
RA2_PBMC	Naive CD8 T	148	Negative	1564	0.0946292
RA20_PBMC	Naive CD8 T	867	Negative	3161	0.27428
RA21_PBMC	Naive CD8 T	361	Negative	3535	0.102122
RA3_PBMC	Naive CD8 T	139	Positive	2197	0.0632681
RA4_PBMC	Naive CD8 T	119	Positive	2015	0.0590571
RA5_PBMC	Naive CD8 T	248	Positive	3631	0.0683007
RA6_PBMC	Naive CD8 T	87	Positive	1994	0.0436309
RA8_PBMC	Naive CD8 T	258	Positive	4531	0.0569411
RA9_PBMC	Naive CD8 T	285	Negative	2801	0.101749
HC1_PBMC	Cytotoxic CD8 T	82	HC	1657	0.049487
HC2_PBMC	Cytotoxic CD8 T	153	HC	3160	0.0484177
HC3_PBMC	Cytotoxic CD8 T	134	HC	1523	0.0879842
HC4_PBMC	Cytotoxic CD8 T	136	HC	1792	0.0758929
RA1_PBMC	Cytotoxic CD8 T	831	Positive	4708	0.176508
RA10_PBMC	Cytotoxic CD8 T	282	Negative	1918	0.147028
RA11_PBMC	Cytotoxic CD8 T	681	Positive	4677	0.145606
RA12_PBMC	Cytotoxic CD8 T	36	Negative	652	0.0552147
RA13_PBMC	Cytotoxic CD8 T	554	Negative	4998	0.110844
RA14_PBMC	Cytotoxic CD8 T	271	Negative	2532	0.10703
RA15_PBMC	Cytotoxic CD8 T	248	Negative	1895	0.130871
RA16_PBMC	Cytotoxic CD8 T	936	Positive	3258	0.287293
RA17_PBMC	Cytotoxic CD8 T	157	Positive	5111	0.0307181
RA18_PBMC	Cytotoxic CD8 T	272	Positive	2718	0.100074
RA19_PBMC	Cytotoxic CD8 T	306	Negative	4622	0.0662051
RA2_PBMC	Cytotoxic CD8 T	57	Negative	1564	0.036445
RA20_PBMC	Cytotoxic CD8 T	130	Negative	3161	0.0411262
RA21_PBMC	Cytotoxic CD8 T	305	Negative	3535	0.0862801
RA3_PBMC	Cytotoxic CD8 T	237	Positive	2197	0.107874
RA4_PBMC	Cytotoxic CD8 T	257	Positive	2015	0.127543
RA5_PBMC	Cytotoxic CD8 T	657	Positive	3631	0.180942
RA6_PBMC	Cytotoxic CD8 T	162	Positive	1994	0.0812437
RA8_PBMC	Cytotoxic CD8 T	499	Positive	4531	0.11013
RA9_PBMC	Cytotoxic CD8 T	161	Negative	2801	0.0574795
HC1_PBMC	GATA3+ CD8 TCM	66	HC	1657	0.039831
HC2_PBMC	GATA3+ CD8 TCM	278	HC	3160	0.0879747
HC3_PBMC	GATA3+ CD8 TCM	252	HC	1523	0.165463
HC4_PBMC	GATA3+ CD8 TCM	196	HC	1792	0.109375
RA1_PBMC	GATA3+ CD8 TCM	440	Positive	4708	0.0934579
RA10_PBMC	GATA3+ CD8 TCM	421	Negative	1918	0.219499
RA11_PBMC	GATA3+ CD8 TCM	757	Positive	4677	0.161856
RA12_PBMC	GATA3+ CD8 TCM	109	Negative	652	0.167178
RA13_PBMC	GATA3+ CD8 TCM	1084	Negative	4998	0.216887
RA14_PBMC	GATA3+ CD8 TCM	297	Negative	2532	0.117299
RA15_PBMC	GATA3+ CD8 TCM	304	Negative	1895	0.160422
RA16_PBMC	GATA3+ CD8 TCM	260	Positive	3258	0.0798036
RA17_PBMC	GATA3+ CD8 TCM	233	Positive	5111	0.0455879
RA18_PBMC	GATA3+ CD8 TCM	257	Positive	2718	0.0945548
RA19_PBMC	GATA3+ CD8 TCM	331	Negative	4622	0.071614
RA2_PBMC	GATA3+ CD8 TCM	99	Negative	1564	0.0632992
RA20_PBMC	GATA3+ CD8 TCM	175	Negative	3161	0.0553622
RA21_PBMC	GATA3+ CD8 TCM	417	Negative	3535	0.117963
RA3_PBMC	GATA3+ CD8 TCM	334	Positive	2197	0.152025
RA4_PBMC	GATA3+ CD8 TCM	558	Positive	2015	0.276923
RA5_PBMC	GATA3+ CD8 TCM	266	Positive	3631	0.0732581
RA6_PBMC	GATA3+ CD8 TCM	311	Positive	1994	0.155968
RA8_PBMC	GATA3+ CD8 TCM	610	Positive	4531	0.134628
RA9_PBMC	GATA3+ CD8 TCM	344	Negative	2801	0.122813
HC1_PBMC	GZMK+ Effector CD8 T	49	HC	1657	0.0295715
HC2_PBMC	GZMK+ Effector CD8 T	132	HC	3160	0.0417722
HC3_PBMC	GZMK+ Effector CD8 T	125	HC	1523	0.0820749
HC4_PBMC	GZMK+ Effector CD8 T	110	HC	1792	0.0613839
RA1_PBMC	GZMK+ Effector CD8 T	998	Positive	4708	0.21198
RA10_PBMC	GZMK+ Effector CD8 T	129	Negative	1918	0.0672576
RA11_PBMC	GZMK+ Effector CD8 T	580	Positive	4677	0.124011
RA12_PBMC	GZMK+ Effector CD8 T	38	Negative	652	0.0582822
RA13_PBMC	GZMK+ Effector CD8 T	267	Negative	4998	0.0534214
RA14_PBMC	GZMK+ Effector CD8 T	109	Negative	2532	0.043049
RA15_PBMC	GZMK+ Effector CD8 T	118	Negative	1895	0.0622691
RA16_PBMC	GZMK+ Effector CD8 T	364	Positive	3258	0.111725
RA17_PBMC	GZMK+ Effector CD8 T	124	Positive	5111	0.0242614
RA18_PBMC	GZMK+ Effector CD8 T	174	Positive	2718	0.0640177
RA19_PBMC	GZMK+ Effector CD8 T	225	Negative	4622	0.0486802
RA2_PBMC	GZMK+ Effector CD8 T	74	Negative	1564	0.0473146
RA20_PBMC	GZMK+ Effector CD8 T	133	Negative	3161	0.0420753
RA21_PBMC	GZMK+ Effector CD8 T	307	Negative	3535	0.0868458
RA3_PBMC	GZMK+ Effector CD8 T	180	Positive	2197	0.0819299
RA4_PBMC	GZMK+ Effector CD8 T	107	Positive	2015	0.0531017
RA5_PBMC	GZMK+ Effector CD8 T	252	Positive	3631	0.0694024
RA6_PBMC	GZMK+ Effector CD8 T	151	Positive	1994	0.0757272
RA8_PBMC	GZMK+ Effector CD8 T	184	Positive	4531	0.0406091
RA9_PBMC	GZMK+ Effector CD8 T	115	Negative	2801	0.0410568
HC1_PBMC	NK/CD4 T	192	HC	1657	0.115872
HC2_PBMC	NK/CD4 T	490	HC	3160	0.155063
HC3_PBMC	NK/CD4 T	224	HC	1523	0.147078
HC4_PBMC	NK/CD4 T	90	HC	1792	0.0502232
RA1_PBMC	NK/CD4 T	731	Positive	4708	0.155268
RA10_PBMC	NK/CD4 T	231	Negative	1918	0.120438
RA11_PBMC	NK/CD4 T	382	Positive	4677	0.0816763
RA12_PBMC	NK/CD4 T	85	Negative	652	0.130368
RA13_PBMC	NK/CD4 T	682	Negative	4998	0.136455
RA14_PBMC	NK/CD4 T	249	Negative	2532	0.0983412
RA15_PBMC	NK/CD4 T	177	Negative	1895	0.0934037
RA16_PBMC	NK/CD4 T	351	Positive	3258	0.107735
RA17_PBMC	NK/CD4 T	289	Positive	5111	0.0565447
RA18_PBMC	NK/CD4 T	231	Positive	2718	0.084989
RA19_PBMC	NK/CD4 T	334	Negative	4622	0.0722631
RA2_PBMC	NK/CD4 T	170	Negative	1564	0.108696
RA20_PBMC	NK/CD4 T	112	Negative	3161	0.0354318
RA21_PBMC	NK/CD4 T	360	Negative	3535	0.101839
RA3_PBMC	NK/CD4 T	307	Positive	2197	0.139736
RA4_PBMC	NK/CD4 T	191	Positive	2015	0.0947891
RA5_PBMC	NK/CD4 T	634	Positive	3631	0.174608
RA6_PBMC	NK/CD4 T	310	Positive	1994	0.155466
RA8_PBMC	NK/CD4 T	607	Positive	4531	0.133966
RA9_PBMC	NK/CD4 T	227	Negative	2801	0.0810425
HC1_PBMC	rd T	12	HC	1657	0.007242
HC2_PBMC	rd T	37	HC	3160	0.0117089
HC3_PBMC	rd T	13	HC	1523	0.00853578
HC4_PBMC	rd T	17	HC	1792	0.00948661
RA1_PBMC	rd T	31	Positive	4708	0.00658454
RA10_PBMC	rd T	23	Negative	1918	0.0119917
RA11_PBMC	rd T	24	Positive	4677	0.00513149
RA12_PBMC	rd T	7	Negative	652	0.0107362
RA13_PBMC	rd T	49	Negative	4998	0.00980392
RA14_PBMC	rd T	16	Negative	2532	0.00631912
RA15_PBMC	rd T	18	Negative	1895	0.00949868
RA16_PBMC	rd T	27	Positive	3258	0.00828729
RA17_PBMC	rd T	31	Positive	5111	0.00606535
RA18_PBMC	rd T	16	Positive	2718	0.00588668
RA19_PBMC	rd T	17	Negative	4622	0.00367806
RA2_PBMC	rd T	12	Negative	1564	0.00767263
RA20_PBMC	rd T	9	Negative	3161	0.0028472
RA21_PBMC	rd T	56	Negative	3535	0.0158416
RA3_PBMC	rd T	17	Positive	2197	0.00773782
RA4_PBMC	rd T	34	Positive	2015	0.0168734
RA5_PBMC	rd T	88	Positive	3631	0.0242357
RA6_PBMC	rd T	19	Positive	1994	0.00952859
RA8_PBMC	rd T	34	Positive	4531	0.00750386
RA9_PBMC	rd T	16	Negative	2801	0.00571225

## Sheet: Fig. 8b
cell type	ID	Description	GeneRatio	BgRatio	pvalue	p.adjust	qvalue	geneID	Count	cluster
NK/CD4 T	hsa04650	Natural killer cell mediated cytotoxicity	22/141	136/5894	5.38636e-13	7.7025e-11	6.46364e-11	3002/5551/3107/2214/3105/3824/3106/919/3133/10870/3689/5880/259197/3932/7535/356/51744/3822/9437/5594/3683/3937	22	NK/CD4 T
NK/CD4 T	hsa04670	Leukocyte transendothelial migration	12/141	117/5894	1.96044e-05	0.000400491	0.000336076	1535/3689/4267/60/71/10627/5908/5880/103910/7294/4478/3683	12	NK/CD4 T
NK/CD4 T	hsa04660	T cell receptor signaling pathway	7/141	108/5894	0.0144636	0.0915788	0.0768494	919/3932/7535/5788/5594/9402/3937	7	NK/CD4 T
NK/CD4 T	hsa04380	Osteoclast differentiation	7/141	128/5894	0.0331726	0.189747	0.159229	2214/1535/3932/7040/3716/5594/3937	7	NK/CD4 T
NK/CD4 T	hsa04060	Cytokine-cytokine receptor interaction	8/141	265/5894	0.300421	0.650666	0.546014	6352/6351/1524/9560/6348/3561/356/7040	8	NK/CD4 T
S100A8hi Cytotoxic CD4 T	hsa04380	Osteoclast differentiation	25/381	128/5894	4.35846e-07	7.84523e-05	6.01009e-05	2353/1536/6688/4688/11025/653361/10288/3727/3460/814/9021/6772/3726/6773/1540/4792/4790/5879/2354/3725/7048/23118/3454/1385/2885	25	S100A8hi Cytotoxic CD4 T
S100A8hi Cytotoxic CD4 T	hsa04660	T cell receptor signaling pathway	20/381	108/5894	1.46987e-05	0.000661443	0.00050672	2353/920/940/915/5058/959/4792/917/4790/3725/5163/926/3702/8440/11261/10125/5062/867/2885/1739	20	S100A8hi Cytotoxic CD4 T
S100A8hi Cytotoxic CD4 T	hsa04670	Leukocyte transendothelial migration	11/381	117/5894	0.133831	0.364993	0.279614	1536/4688/653361/87/5175/1499/5879/7852/3702/5578/5579	11	S100A8hi Cytotoxic CD4 T
S100A8hi Cytotoxic CD4 T	hsa04060	Cytokine-cytokine receptor interaction	21/381	265/5894	0.191878	0.466731	0.357554	10673/4050/1441/3575/3460/3572/8743/939/1236/3570/23765/959/2323/7852/7048/8718/3566/7293/5473/3454/7133	21	S100A8hi Cytotoxic CD4 T
S100A8hi Cytotoxic CD4 T	hsa04650	Natural killer cell mediated cytotoxicity	10/381	136/5894	0.383695	0.690652	0.529096	3460/8743/5058/5879/5578/11261/5579/3454/2885/637	10	S100A8hi Cytotoxic CD4 T
rd T	hsa04650	Natural killer cell mediated cytotoxicity	10/53	136/5894	2.57312e-07	2.08423e-05	1.97724e-05	3821/3805/2207/7305/117157/3824/4068/3822/5295/8743	10	rd T
rd T	hsa04060	Cytokine-cytokine receptor interaction	10/53	265/5894	9.99844e-05	0.00269958	0.00256101	6375/6846/3560/8784/8809/2833/8807/3587/8740/8743	10	rd T
rd T	hsa04670	Leukocyte transendothelial migration	3/53	117/5894	0.0874332	0.512719	0.4864	5295/7294/3684	3	rd T
rd T	hsa04380	Osteoclast differentiation	3/53	128/5894	0.107267	0.512719	0.4864	7305/3716/5295	3	rd T
rd T	hsa04660	T cell receptor signaling pathway	1/53	108/5894	0.626395	0.735333	0.697587	5295	1	rd T

## Sheet: Fig. 9c
fig9c: PBMC T cell subtypes proportion
samples	celltype	count	ACPA	sample_RA	proportions
RA10_SM	CD4 TCM	41	Negative	426	0.0962441
RA11_SM	CD4 TCM	43	Positive	333	0.129129
RA12_SM	CD4 TCM	60	Negative	310	0.193548
RA14_SM	CD4 TCM	83	Negative	434	0.191244
RA16_SM	CD4 TCM	162	Positive	795	0.203774
RA17_SM	CD4 TCM	146	Positive	529	0.275992
RA18_SM	CD4 TCM	72	Positive	382	0.188482
RA2_SM	CD4 TCM	37	Negative	198	0.186869
RA20_SM	CD4 TCM	131	Negative	430	0.304651
RA21_SM	CD4 TCM	247	Negative	639	0.386541
RA3_SM	CD4 TCM	65	Positive	302	0.215232
RA4_SM	CD4 TCM	85	Positive	363	0.23416
RA6_SM	CD4 TCM	25	Positive	169	0.147929
RA8_SM	CD4 TCM	71	Positive	235	0.302128
RA9_SM	CD4 TCM	48	Negative	215	0.223256
RA10_SM	CD4 Tex	95	Negative	426	0.223005
RA11_SM	CD4 Tex	81	Positive	333	0.243243
RA12_SM	CD4 Tex	74	Negative	310	0.23871
RA14_SM	CD4 Tex	79	Negative	434	0.182028
RA16_SM	CD4 Tex	143	Positive	795	0.179874
RA17_SM	CD4 Tex	128	Positive	529	0.241966
RA18_SM	CD4 Tex	99	Positive	382	0.259162
RA2_SM	CD4 Tex	43	Negative	198	0.217172
RA20_SM	CD4 Tex	77	Negative	430	0.17907
RA21_SM	CD4 Tex	85	Negative	639	0.13302
RA3_SM	CD4 Tex	95	Positive	302	0.31457
RA4_SM	CD4 Tex	111	Positive	363	0.305785
RA6_SM	CD4 Tex	47	Positive	169	0.278107
RA8_SM	CD4 Tex	42	Positive	235	0.178723
RA9_SM	CD4 Tex	27	Negative	215	0.125581
RA10_SM	Treg	19	Negative	426	0.0446009
RA11_SM	Treg	17	Positive	333	0.0510511
RA12_SM	Treg	18	Negative	310	0.0580645
RA14_SM	Treg	28	Negative	434	0.0645161
RA16_SM	Treg	53	Positive	795	0.0666667
RA17_SM	Treg	20	Positive	529	0.0378072
RA18_SM	Treg	24	Positive	382	0.0628272
RA2_SM	Treg	25	Negative	198	0.126263
RA20_SM	Treg	25	Negative	430	0.0581395
RA21_SM	Treg	19	Negative	639	0.029734
RA3_SM	Treg	8	Positive	302	0.0264901
RA4_SM	Treg	28	Positive	363	0.077135
RA6_SM	Treg	18	Positive	169	0.106509
RA8_SM	Treg	14	Positive	235	0.0595745
RA9_SM	Treg	16	Negative	215	0.0744186
RA10_SM	CD8 TEM	113	Negative	426	0.265258
RA11_SM	CD8 TEM	61	Positive	333	0.183183
RA12_SM	CD8 TEM	58	Negative	310	0.187097
RA14_SM	CD8 TEM	135	Negative	434	0.31106
RA16_SM	CD8 TEM	104	Positive	795	0.130818
RA17_SM	CD8 TEM	84	Positive	529	0.15879
RA18_SM	CD8 TEM	94	Positive	382	0.246073
RA2_SM	CD8 TEM	35	Negative	198	0.176768
RA20_SM	CD8 TEM	90	Negative	430	0.209302
RA21_SM	CD8 TEM	134	Negative	639	0.209703
RA3_SM	CD8 TEM	53	Positive	302	0.175497
RA4_SM	CD8 TEM	41	Positive	363	0.112948
RA6_SM	CD8 TEM	30	Positive	169	0.177515
RA8_SM	CD8 TEM	34	Positive	235	0.144681
RA9_SM	CD8 TEM	50	Negative	215	0.232558
RA10_SM	CTL	43	Negative	426	0.100939
RA11_SM	CTL	35	Positive	333	0.105105
RA12_SM	CTL	38	Negative	310	0.122581
RA14_SM	CTL	23	Negative	434	0.0529954
RA16_SM	CTL	182	Positive	795	0.228931
RA17_SM	CTL	72	Positive	529	0.136106
RA18_SM	CTL	38	Positive	382	0.0994764
RA2_SM	CTL	20	Negative	198	0.10101
RA20_SM	CTL	42	Negative	430	0.0976744
RA21_SM	CTL	49	Negative	639	0.0766823
RA3_SM	CTL	34	Positive	302	0.112583
RA4_SM	CTL	33	Positive	363	0.0909091
RA6_SM	CTL	20	Positive	169	0.118343
RA8_SM	CTL	18	Positive	235	0.0765957
RA9_SM	CTL	35	Negative	215	0.162791
RA10_SM	NK	26	Negative	426	0.0610329
RA11_SM	NK	42	Positive	333	0.126126
RA12_SM	NK	14	Negative	310	0.0451613
RA14_SM	NK	14	Negative	434	0.0322581
RA16_SM	NK	38	Positive	795	0.0477987
RA17_SM	NK	35	Positive	529	0.0661626
RA18_SM	NK	21	Positive	382	0.0549738
RA2_SM	NK	15	Negative	198	0.0757576
RA20_SM	NK	13	Negative	430	0.0302326
RA21_SM	NK	20	Negative	639	0.0312989
RA3_SM	NK	24	Positive	302	0.0794702
RA4_SM	NK	23	Positive	363	0.0633609
RA6_SM	NK	14	Positive	169	0.0828402
RA8_SM	NK	17	Positive	235	0.0723404
RA9_SM	NK	11	Negative	215	0.0511628
RA10_SM	NKT/rd T	89	Negative	426	0.20892
RA11_SM	NKT/rd T	53	Positive	333	0.159159
RA12_SM	NKT/rd T	48	Negative	310	0.154839
RA14_SM	NKT/rd T	71	Negative	434	0.163594
RA16_SM	NKT/rd T	102	Positive	795	0.128302
RA17_SM	NKT/rd T	43	Positive	529	0.0812854
RA18_SM	NKT/rd T	33	Positive	382	0.0863874
RA2_SM	NKT/rd T	22	Negative	198	0.111111
RA20_SM	NKT/rd T	50	Negative	430	0.116279
RA21_SM	NKT/rd T	68	Negative	639	0.106416
RA3_SM	NKT/rd T	21	Positive	302	0.0695364
RA4_SM	NKT/rd T	42	Positive	363	0.115702
RA6_SM	NKT/rd T	15	Positive	169	0.0887574
RA8_SM	NKT/rd T	32	Positive	235	0.13617
RA9_SM	NKT/rd T	28	Negative	215	0.130233
RA10_SM	ILC3	0	Negative	426	0
RA11_SM	ILC3	1	Positive	333	0.003003
RA12_SM	ILC3	0	Negative	310	0
RA14_SM	ILC3	1	Negative	434	0.00230415
RA16_SM	ILC3	11	Positive	795	0.0138365
RA17_SM	ILC3	1	Positive	529	0.00189036
RA18_SM	ILC3	1	Positive	382	0.0026178
RA2_SM	ILC3	1	Negative	198	0.00505051
RA20_SM	ILC3	2	Negative	430	0.00465116
RA21_SM	ILC3	17	Negative	639	0.0266041
RA3_SM	ILC3	2	Positive	302	0.00662252
RA4_SM	ILC3	0	Positive	363	0
RA6_SM	ILC3	0	Positive	169	0
RA8_SM	ILC3	7	Positive	235	0.0297872
RA9_SM	ILC3	0	Negative	215	0

## Sheet: Fig. 10a,b
fig10a				fig10b
SOURCE	TARGET	count		SOURCE	TARGET	count
HLA-HLA-DRB5+ DC	HLA-DRB5+ DC	15		HLA-DRB5hiCD36+ Mk	HLA-DRB5hiCD36+ Mk	30
HLA-DRB5+ DC	HLA-DRB5+ pDC	27		HLA-DRB5hiCD36+ Mk	HLA-DRB5-CCL+ Mk	55
HLA-DRB5+ DC	HLA-DRB5- pDC	32		HLA-DRB5hiCD36+ Mk	CCL+IL18+ Mk	55
HLA-DRB5+ DC	HLA-DRB5- DC	31		HLA-DRB5hiCD36+ Mk	CD4 Tex	51
HLA-DRB5+ DC	NK/CD4 T	31		HLA-DRB5hiCD36+ Mk	CD8 TEM	41
HLA-DRB5+ DC	S100A8hi Cytotoxic CD4 T	20		HLA-DRB5hiCD36+ Mk	NK	40
HLA-DRB5+ pDC	HLA-DRB5+ DC	27		HLA-DRB5-CCL+ Mk	HLA-DRB5hiCD36+ Mk	55
HLA-DRB5+ pDC	HLA-DRB5+ pDC	15		HLA-DRB5-CCL+ Mk	HLA-DRB5-CCL+ Mk	30
HLA-DRB5+ pDC	HLA-DRB5- pDC	32		HLA-DRB5-CCL+ Mk	CCL+IL18+ Mk	57
HLA-DRB5+ pDC	HLA-DRB5- DC	32		HLA-DRB5-CCL+ Mk	CD4 Tex	52
HLA-DRB5+ pDC	NK/CD4 T	21		HLA-DRB5-CCL+ Mk	CD8 TEM	38
HLA-DRB5+ pDC	S100A8hi Cytotoxic CD4 T	17		HLA-DRB5-CCL+ Mk	NK	47
HLA-DRB5- pDC	HLA-DRB5+ DC	32		CCL+IL18+ Mk	HLA-DRB5hiCD36+ Mk	55
HLA-DRB5- pDC	HLA-DRB5+ pDC	32		CCL+IL18+ Mk	HLA-DRB5-CCL+ Mk	57
HLA-DRB5- pDC	HLA-DRB5- pDC	17		CCL+IL18+ Mk	CCL+IL18+ Mk	17
HLA-DRB5- pDC	HLA-DRB5- DC	33		CCL+IL18+ Mk	CD4 Tex	45
HLA-DRB5- pDC	NK/CD4 T	23		CCL+IL18+ Mk	CD8 TEM	36
HLA-DRB5- pDC	S100A8hi Cytotoxic CD4 T	18		CCL+IL18+ Mk	NK	33
HLA-DRB5- DC	HLA-DRB5+ DC	31		CD4 Tex	HLA-DRB5hiCD36+ Mk	51
HLA-DRB5- DC	HLA-DRB5+ pDC	32		CD4 Tex	HLA-DRB5-CCL+ Mk	52
HLA-DRB5- DC	HLA-DRB5- pDC	33		CD4 Tex	CCL+IL18+ Mk	45
HLA-DRB5- DC	HLA-DRB5- DC	15		CD4 Tex	CD4 Tex	24
HLA-DRB5- DC	NK/CD4 T	27		CD4 Tex	CD8 TEM	38
HLA-DRB5- DC	S100A8hi Cytotoxic CD4 T	20		CD4 Tex	NK	39
NK/CD4 T	HLA-DRB5+ DC	31		CD8 TEM	HLA-DRB5hiCD36+ Mk	41
NK/CD4 T	HLA-DRB5+ pDC	21		CD8 TEM	HLA-DRB5-CCL+ Mk	38
NK/CD4 T	HLA-DRB5- pDC	23		CD8 TEM	CCL+IL18+ Mk	36
NK/CD4 T	HLA-DRB5- DC	27		CD8 TEM	CD4 Tex	38
NK/CD4 T	NK/CD4 T	16		CD8 TEM	CD8 TEM	14
NK/CD4 T	S100A8hi Cytotoxic CD4 T	15		CD8 TEM	NK	32
S100A8hi Cytotoxic CD4 T	HLA-DRB5+ DC	20		NK	HLA-DRB5hiCD36+ Mk	40
S100A8hi Cytotoxic CD4 T	HLA-DRB5+ pDC	17		NK	HLA-DRB5-CCL+ Mk	47
S100A8hi Cytotoxic CD4 T	HLA-DRB5- pDC	18		NK	CCL+IL18+ Mk	33
S100A8hi Cytotoxic CD4 T	HLA-DRB5- DC	20		NK	CD4 Tex	39
S100A8hi Cytotoxic CD4 T	NK/CD4 T	15		NK	CD8 TEM	32
S100A8hi Cytotoxic CD4 T	S100A8hi Cytotoxic CD4 T	3		NK	NK	20

[truncated: 10 more sheets: Fig. S1c, Fig. S2c, Fig. S3, Fig. S4c,d, Fig.S5a,b, Fig. S5c, Fig. S6c,d, Fig. S7, Fig. S8, Fig. S9]
